# Supplementary material for: (Methanol-κO)(methano­lato-κO)oxido[N-(2-oxidobenzyl­idene)isoleucinato-κ3 O,N,O′]vanadium(V)
Source: Acta Crystallogr Sect E Struct Rep Online. 2012 Jun 30;68(Pt 7):m982. doi: 10.1107/S1600536812028231 (PMC3393231; doi:10.1107/S1600536812028231)
Supplement: Supplementary file 1 [file e-68-0m982-sup1.cif]

##############################################################################
#                                                                            #
# This CIF contains the data in a paper accepted for publication in          #
# Acta Crystallographica Section E. It conforms to the requirements of       #
# Notes for Authors for Acta Crystallographica Section E, and has been       #
# peer reviewed under the auspices of the IUCr Commission on Journals.       #
#                                                                            #
# Full details of the Crystallographic Information File format               #
# are given in the paper "The Crystallographic Information File (CIF):       #
# a New Standard Archive File for Crystallography" by S. R. Hall, F. H.      #
# Allen and I. D. Brown [Acta Cryst. (1991), A47, 655-685].                  #
#                                                                            #
# The current version of the core CIF dictionary is obtainable from          #
# ftp://ftp.iucr.org/pub/cif_core.dic.                                       #
#                                                                            #
# Software is freely available for graphical display of the structure(s)     #
# in this CIF. For information consult the CIF software page                 #
# http://www.iucr.org/resources/cif/software.                                #
#                                                                            #
# This file may be used for bona fide research purposes within the           #
# scientific community so long as proper attribution is given to the journal # 
# article from which it was obtained.                                        #
#                                                                            #
##############################################################################
data_global
_audit_creation_method     SHELXL-97
_journal_date_recd_electronic     2012-05-30
_journal_date_accepted     2012-06-21
_journal_name_full     'Acta Crystallographica, Section E'
_journal_year     2012
_journal_volume     68
_journal_issue      7
_journal_page_first     m982
_journal_page_last     m982
_journal_paper_category     QM
_journal_paper_doi     10.1107/S1600536812028231
_journal_coeditor_code     HY2555
_publ_contact_author_name     'Dr. Chengyuan Wang'
_publ_contact_author_address
;
  Research Center of Medical Chemistry and Chemical Biology
  Chongqing Technology and Business University
  Chongqing 400067
  People's Republic of China
;
_publ_contact_author_email     chengyuanw@yahoo.cn
_publ_contact_author_fax     ?
_publ_contact_author_phone     '86 23 62768059'
_publ_section_title
;\
(Methanol-\k<i>O</i>)(methanolato-\k<i>O</i>)oxido[<i>N</i>-(2-\
oxidobenzylidene)isoleucinato-\k^3^<i>O</i>,<i>N</i>,<i>O</i>']vanadium(V)
;
loop_
    _publ_author_name
    _publ_author_footnote
    _publ_author_address
    'Chengyuan Wang' .
; Research Center of Medical Chemistry and Chemical Biology
  Chongqing Technology and Business University
  Chongqing 400067
  People's Republic of China
;
    'Zhenghua Guo' .
; School of Chemistry and Chemical Engineering
  Liaocheng University
  Shandong 252059
  People's Republic of China
;
    'Jianfang Dong' .
; School of Chemistry and Chemical Engineering
  Liaocheng University
  Shandong 252059
  People's Republic of China
;
    'Lianzhi Li' .
; School of Chemistry and Chemical Engineering
  Liaocheng University
  Shandong 252059
  People's Republic of China
;
data_I
_audit_creation_method     SHELXL-97
_chemical_name_systematic
;
(Methanol-\k<i>O</i>)(methanolato-\k<i>O</i>)oxido[<i>N</i>-(2-
oxidobenzylidene)isoleucinato-\k^3^<i>O</i>,<i>N</i>,<i>O</i>']vanadium(V)
;
_chemical_name_common     ?
_chemical_formula_moiety     'C15 H22 N O6 V'
_chemical_formula_sum     'C15 H22 N O6 V'
_chemical_formula_iupac     '[V (C13 H15 N O3) O (C H3 O) (C H4 O)]'
_chemical_formula_weight     363.28
_chemical_melting_point     ?
_symmetry_cell_setting     orthorhombic
_symmetry_space_group_name_H-M     'P 21 21 21'
_symmetry_space_group_name_Hall     'P 2ac 2ab'
loop_
    _symmetry_equiv_pos_as_xyz
    'x, y, z'
    '-x+1/2, -y, z+1/2'
    '-x, y+1/2, -z+1/2'
    'x+1/2, -y+1/2, -z'
_cell_length_a     6.6148(9)
_cell_length_b     18.463(2)
_cell_length_c     29.286(3)
_cell_angle_alpha     90.00
_cell_angle_beta     90.00
_cell_angle_gamma     90.00
_cell_volume     3576.7(7)
_cell_formula_units_Z     8
_cell_measurement_reflns_used     2166
_cell_measurement_theta_min     2.6
_cell_measurement_theta_max     25.18
_cell_measurement_temperature     298(2)
_exptl_crystal_description     block
_exptl_crystal_colour     brown
_exptl_crystal_size_max     0.26
_exptl_crystal_size_mid     0.11
_exptl_crystal_size_min     0.08
_exptl_crystal_density_diffrn     1.349
_exptl_crystal_density_meas     ?
_exptl_crystal_density_method     'not measured'
_exptl_crystal_F_000     1520
_exptl_absorpt_coefficient_mu     0.582
_exptl_absorpt_correction_type     multi-scan
_exptl_absorpt_process_details     '(SADABS; Sheldrick, 1996)'
_exptl_absorpt_correction_T_min     0.8635
_exptl_absorpt_correction_T_max     0.9549
_exptl_special_details
;
;
_diffrn_ambient_temperature     298(2)
_diffrn_radiation_type     MoK\a
_diffrn_radiation_wavelength     0.71073
_diffrn_radiation_source     'fine-focus sealed tube'
_diffrn_radiation_monochromator     graphite
_diffrn_measurement_device_type     'Bruker SMART 1000 CCD'
_diffrn_measurement_method     '\f and \w scans'
_diffrn_detector_area_resol_mean     ?
_diffrn_reflns_number     18864
_diffrn_reflns_av_R_equivalents     0.1738
_diffrn_reflns_av_sigmaI/netI     0.1798
_diffrn_reflns_theta_min     1.30
_diffrn_reflns_theta_max     25.02
_diffrn_reflns_theta_full     25.02
_diffrn_measured_fraction_theta_max     1.000
_diffrn_measured_fraction_theta_full     1.000
_diffrn_reflns_limit_h_min     -7
_diffrn_reflns_limit_h_max     7
_diffrn_reflns_limit_k_min     -12
_diffrn_reflns_limit_k_max     21
_diffrn_reflns_limit_l_min     -34
_diffrn_reflns_limit_l_max     34
_diffrn_standards_number     ?
_diffrn_standards_interval_count     ?
_diffrn_standards_interval_time     ?
_diffrn_standards_decay_%     ?
_refine_special_details
;
Refinement of <i>F</i>^2^ against ALL reflections. The weighted <i>R</i>-factor
<i>wR</i> and goodness of fit <i>S</i> are based on <i>F</i>^2^, conventional
<i>R</i>-factors <i>R</i> are based on <i>F</i>, with <i>F</i> set to zero for
negative <i>F</i>^2^. The threshold expression of <i>F</i>^2^ >
\s(<i>F</i>^2^) is used only for calculating <i>R</i>-factors(gt) <i>etc</i>.
and is not relevant to the choice of reflections for refinement.
<i>R</i>-factors based on <i>F</i>^2^ are statistically about twice as large
as those based on <i>F</i>, and <i>R</i>- factors based on ALL data will be
even larger.
;
_reflns_number_total     6295
_reflns_number_gt     3229
_reflns_threshold_expression     I>2\s(I)
_refine_ls_structure_factor_coef     Fsqd
_refine_ls_matrix_type     full
_refine_ls_R_factor_all     0.1630
_refine_ls_R_factor_gt     0.0922
_refine_ls_wR_factor_gt     0.1925
_refine_ls_wR_factor_ref     0.2151
_refine_ls_goodness_of_fit_ref     1.040
_refine_ls_restrained_S_all     0.997
_refine_ls_number_reflns     6295
_refine_ls_number_parameters     423
_refine_ls_number_restraints     1046
_refine_ls_hydrogen_treatment     constr
_refine_ls_weighting_scheme     calc
_refine_ls_weighting_details
                 'calc w=1/[\s^2^(Fo^2^)+(0.0752P)^2^] where P=(Fo^2^+2Fc^2^)/3'
_atom_sites_solution_hydrogens     geom
_atom_sites_solution_primary     direct
_atom_sites_solution_secondary     difmap
_refine_ls_shift/su_max     0.007
_refine_ls_shift/su_mean     0.000
_refine_diff_density_max     0.385
_refine_diff_density_min     -0.405
_refine_ls_extinction_method     none
_refine_ls_extinction_coef     ?
_refine_ls_abs_structure_details     'Flack (1983), 2690 Friedel pairs'
_refine_ls_abs_structure_Flack     0.09(5)
loop_
    _atom_type_symbol
    _atom_type_description
    _atom_type_scat_dispersion_real
    _atom_type_scat_dispersion_imag
    _atom_type_scat_source
    'C' 'C' 0.0033 0.0016
                         'International Tables Vol C Tables 4.2.6.8 and 6.1.1.4'
    'H' 'H' 0.0000 0.0000
                         'International Tables Vol C Tables 4.2.6.8 and 6.1.1.4'
    'N' 'N' 0.0061 0.0033
                         'International Tables Vol C Tables 4.2.6.8 and 6.1.1.4'
    'O' 'O' 0.0106 0.0060
                         'International Tables Vol C Tables 4.2.6.8 and 6.1.1.4'
    'V' 'V' 0.3005 0.5294
                         'International Tables Vol C Tables 4.2.6.8 and 6.1.1.4'
_computing_data_collection     'SMART (Bruker, 2007)'
_computing_cell_refinement     'SAINT (Bruker, 2007)'
_computing_data_reduction     'SAINT (Bruker, 2007)'
_computing_structure_solution     'SHELXS97 (Sheldrick, 2008)'
_computing_structure_refinement     'SHELXL97 (Sheldrick, 2008)'
_computing_molecular_graphics
               'XP in SHELXTL (Sheldrick, 2008) and DIAMOND (Brandenburg, 1999)'
_computing_publication_material     'SHELXTL (Sheldrick, 2008)'
loop_
    _atom_site_type_symbol
    _atom_site_label
    _atom_site_fract_x
    _atom_site_fract_y
    _atom_site_fract_z
    _atom_site_U_iso_or_equiv
    _atom_site_adp_type
    _atom_site_calc_flag
    _atom_site_refinement_flags
    _atom_site_occupancy
    _atom_site_symmetry_multiplicity
    _atom_site_disorder_assembly
    _atom_site_disorder_group
    V V1 0.6186(2) 0.58076(9) 0.08740(5) 0.0456(4) Uani d . 1 1 . .
    V V2 0.6024(2) 0.68203(8) 0.30480(5) 0.0455(4) Uani d DU 1 1 . .
    N N1 0.9207(11) 0.6096(4) 0.0724(2) 0.0360(17) Uani d . 1 1 . .
    N N2 0.8986(11) 0.6526(3) 0.3246(2) 0.0369(16) Uani d U 1 1 . .
    O O1 0.6870(9) 0.6492(3) 0.1357(2) 0.0532(12) Uani d U 1 1 . .
    O O2 0.9033(11) 0.7236(3) 0.17086(19) 0.0581(12) Uani d U 1 1 . .
    O O3 0.6656(9) 0.4999(3) 0.05076(19) 0.0554(13) Uani d U 1 1 . .
    O O4 0.5227(10) 0.6343(3) 0.0500(2) 0.0575(14) Uani d U 1 1 . .
    O O5 0.4003(11) 0.5519(3) 0.11735(19) 0.0573(14) Uani d U 1 1 . .
    O O6 0.7934(9) 0.5063(3) 0.1388(2) 0.0545(13) Uani d U 1 1 . .
    H H6 0.8105 0.5218 0.1648 0.065 Uiso d R 1 1 . .
    O O7 0.6786(9) 0.6122(3) 0.25799(19) 0.0526(12) Uani d U 1 1 . .
    O O8 0.9174(10) 0.5451(3) 0.2227(2) 0.0605(13) Uani d U 1 1 . .
    O O9 0.6394(11) 0.7641(3) 0.34196(19) 0.0596(13) Uani d U 1 1 . .
    O O10 0.4947(10) 0.6297(3) 0.3407(2) 0.0575(14) Uani d U 1 1 . .
    O O11 0.7984(9) 0.7540(3) 0.25673(19) 0.0547(13) Uani d U 1 1 . .
    H H11 0.8258 0.7399 0.2309 0.066 Uiso d R 1 1 . .
    O O12 0.3896(8) 0.7086(3) 0.27030(18) 0.0568(13) Uani d DU 1 1 . .
    C C1 0.8593(16) 0.6819(5) 0.1394(3) 0.0525(15) Uani d U 1 1 . .
    C C2 1.0115(14) 0.6683(5) 0.1006(3) 0.0488(15) Uani d U 1 1 . .
    H H2 1.1374 0.6501 0.1140 0.059 Uiso calc R 1 1 . .
    C C3 1.0599(15) 0.7389(5) 0.0734(3) 0.0545(17) Uani d U 1 1 . .
    H H3 1.1291 0.7232 0.0455 0.065 Uiso calc R 1 1 . .
    C C4 1.2096(16) 0.7875(5) 0.0984(3) 0.0583(19) Uani d U 1 1 . .
    H H4A 1.1409 0.8101 0.1240 0.070 Uiso calc R 1 1 . .
    H H4B 1.3172 0.7576 0.1107 0.070 Uiso calc R 1 1 . .
    C C5 1.3008(16) 0.8451(5) 0.0698(3) 0.068(2) Uani d U 1 1 . .
    H H5A 1.3959 0.8239 0.0489 0.103 Uiso calc R 1 1 . .
    H H5B 1.3691 0.8795 0.0890 0.103 Uiso calc R 1 1 . .
    H H5C 1.1964 0.8693 0.0528 0.103 Uiso calc R 1 1 . .
    C C6 0.8720(17) 0.7769(5) 0.0578(3) 0.0608(17) Uani d U 1 1 . .
    H H6A 0.8152 0.8037 0.0828 0.091 Uiso calc R 1 1 . .
    H H6B 0.7757 0.7418 0.0472 0.091 Uiso calc R 1 1 . .
    H H6C 0.9048 0.8095 0.0334 0.091 Uiso calc R 1 1 . .
    C C7 1.0345(15) 0.5792(5) 0.0418(3) 0.0517(15) Uani d U 1 1 . .
    H H7 1.1677 0.5950 0.0400 0.062 Uiso calc R 1 1 . .
    C C8 0.9732(15) 0.5228(5) 0.0103(3) 0.0486(16) Uani d U 1 1 . .
    C C9 0.7908(15) 0.4889(5) 0.0143(3) 0.0534(16) Uani d U 1 1 . .
    C C10 0.7324(17) 0.4356(5) -0.0177(3) 0.0582(18) Uani d U 1 1 . .
    H H10 0.6086 0.4120 -0.0153 0.070 Uiso calc R 1 1 . .
    C C11 0.8681(17) 0.4195(5) -0.0533(3) 0.0600(18) Uani d U 1 1 . .
    H H11A 0.8332 0.3845 -0.0746 0.072 Uiso calc R 1 1 . .
    C C12 1.0428(15) 0.4528(5) -0.0570(3) 0.0548(18) Uani d U 1 1 . .
    H H12A 1.1263 0.4411 -0.0815 0.066 Uiso calc R 1 1 . .
    C C13 1.1091(17) 0.5055(5) -0.0256(3) 0.0549(17) Uani d U 1 1 . .
    H H13 1.2348 0.5277 -0.0282 0.066 Uiso calc R 1 1 . .
    C C14 0.3652(17) 0.5267(5) 0.1638(3) 0.066(2) Uani d U 1 1 . .
    H H14A 0.3936 0.5653 0.1848 0.099 Uiso calc R 1 1 . .
    H H14B 0.4521 0.4863 0.1701 0.099 Uiso calc R 1 1 . .
    H H14C 0.2267 0.5121 0.1670 0.099 Uiso calc R 1 1 . .
    C C15 0.8635(18) 0.4359(5) 0.1361(3) 0.073(2) Uani d U 1 1 . .
    H H15A 0.9531 0.4265 0.1612 0.109 Uiso calc R 1 1 . .
    H H15B 0.9349 0.4294 0.1079 0.109 Uiso calc R 1 1 . .
    H H15C 0.7513 0.4030 0.1374 0.109 Uiso calc R 1 1 . .
    C C16 0.8581(16) 0.5828(5) 0.2552(3) 0.0513(14) Uani d U 1 1 . .
    C C17 1.0050(15) 0.5991(5) 0.2949(3) 0.0518(15) Uani d U 1 1 . .
    H H17 1.1290 0.6209 0.2828 0.062 Uiso calc R 1 1 . .
    C C18 1.0586(14) 0.5289(5) 0.3221(3) 0.0563(17) Uani d U 1 1 . .
    H H18 1.1187 0.5441 0.3512 0.068 Uiso calc R 1 1 . .
    C C19 1.2219(16) 0.4839(5) 0.2959(3) 0.0633(19) Uani d U 1 1 . .
    H H19A 1.1597 0.4628 0.2690 0.076 Uiso calc R 1 1 . .
    H H19B 1.3272 0.5166 0.2856 0.076 Uiso calc R 1 1 . .
    C C20 1.3212(16) 0.4223(5) 0.3243(4) 0.074(2) Uani d U 1 1 . .
    H H20A 1.3860 0.4425 0.3507 0.111 Uiso calc R 1 1 . .
    H H20B 1.4197 0.3977 0.3058 0.111 Uiso calc R 1 1 . .
    H H20C 1.2191 0.3885 0.3338 0.111 Uiso calc R 1 1 . .
    C C21 0.8721(17) 0.4819(5) 0.3335(3) 0.0662(17) Uani d U 1 1 . .
    H H21A 0.8137 0.4639 0.3058 0.099 Uiso calc R 1 1 . .
    H H21B 0.7742 0.5108 0.3495 0.099 Uiso calc R 1 1 . .
    H H21C 0.9126 0.4420 0.3524 0.099 Uiso calc R 1 1 . .
    C C22 1.0021(16) 0.6793(5) 0.3590(3) 0.0547(15) Uani d U 1 1 . .
    H H22 1.1333 0.6629 0.3639 0.066 Uiso calc R 1 1 . .
    C C23 0.9192(17) 0.7337(5) 0.3899(3) 0.0560(16) Uani d U 1 1 . .
    C C24 0.7400(17) 0.7719(5) 0.3813(3) 0.0570(16) Uani d U 1 1 . .
    C C25 0.6718(17) 0.8226(6) 0.4131(3) 0.0658(18) Uani d U 1 1 . .
    H H25 0.5537 0.8485 0.4076 0.079 Uiso calc R 1 1 . .
    C C26 0.7817(17) 0.8347(6) 0.4538(3) 0.0662(19) Uani d U 1 1 . .
    H H26 0.7359 0.8688 0.4748 0.079 Uiso calc R 1 1 . .
    C C27 0.9519(17) 0.7975(5) 0.4623(3) 0.064(2) Uani d U 1 1 . .
    H H27 1.0196 0.8051 0.4897 0.077 Uiso calc R 1 1 . .
    C C28 1.0326(17) 0.7461(6) 0.4303(3) 0.0658(19) Uani d U 1 1 . .
    H H28 1.1537 0.7220 0.4357 0.079 Uiso calc R 1 1 . .
    C C29 0.9195(16) 0.8146(5) 0.2678(3) 0.0646(19) Uani d U 1 1 . .
    H H29A 0.8386 0.8502 0.2832 0.097 Uiso calc R 1 1 . .
    H H29B 0.9736 0.8352 0.2403 0.097 Uiso calc R 1 1 . .
    H H29C 1.0284 0.7997 0.2873 0.097 Uiso calc R 1 1 . .
    C C30 0.3799(17) 0.7283(5) 0.2223(3) 0.0633(19) Uani d U 1 1 . .
    H H30A 0.2421 0.7263 0.2121 0.095 Uiso calc R 1 1 . .
    H H30B 0.4601 0.6951 0.2047 0.095 Uiso calc R 1 1 . .
    H H30C 0.4310 0.7765 0.2183 0.095 Uiso calc R 1 1 . .
loop_
    _atom_site_aniso_label
    _atom_site_aniso_U_11
    _atom_site_aniso_U_22
    _atom_site_aniso_U_33
    _atom_site_aniso_U_12
    _atom_site_aniso_U_13
    _atom_site_aniso_U_23
    V1 0.0333(8) 0.0662(10) 0.0373(8) -0.0008(9) -0.0012(8) -0.0034(8)
    V2 0.0409(9) 0.0609(10) 0.0346(8) -0.0015(9) 0.0004(8) 0.0037(8)
    N1 0.036(4) 0.046(4) 0.026(3) 0.000(4) -0.008(3) -0.001(3)
    N2 0.037(4) 0.032(3) 0.042(4) 0.009(4) 0.004(4) 0.003(3)
    O1 0.051(2) 0.067(2) 0.041(2) 0.002(2) 0.000(2) -0.002(2)
    O2 0.064(3) 0.071(2) 0.040(2) 0.000(2) 0.004(2) -0.008(2)
    O3 0.055(3) 0.067(3) 0.044(2) -0.005(2) 0.002(2) -0.007(2)
    O4 0.053(3) 0.073(3) 0.046(3) -0.005(2) -0.007(2) 0.008(2)
    O5 0.044(3) 0.078(3) 0.050(3) -0.006(3) -0.002(3) 0.000(3)
    O6 0.058(3) 0.063(2) 0.043(2) 0.002(2) -0.001(2) -0.002(2)
    O7 0.052(2) 0.065(2) 0.040(2) 0.005(2) -0.005(2) -0.003(2)
    O8 0.065(3) 0.070(3) 0.047(2) 0.010(3) -0.004(2) -0.008(2)
    O9 0.067(3) 0.066(3) 0.045(2) 0.002(3) -0.001(2) -0.007(2)
    O10 0.053(3) 0.071(3) 0.048(3) 0.002(3) 0.007(2) 0.006(2)
    O11 0.062(3) 0.064(3) 0.038(2) -0.006(2) 0.003(2) -0.005(2)
    O12 0.047(3) 0.077(3) 0.046(3) 0.001(3) -0.004(2) 0.005(3)
    C1 0.057(3) 0.062(3) 0.038(3) -0.001(3) -0.002(3) -0.002(3)
    C2 0.049(3) 0.060(3) 0.037(3) -0.002(3) 0.001(3) -0.001(3)
    C3 0.060(3) 0.062(3) 0.041(3) -0.004(3) 0.007(3) -0.002(3)
    C4 0.066(4) 0.062(4) 0.047(4) -0.007(3) 0.007(3) -0.003(3)
    C5 0.075(5) 0.073(5) 0.057(4) -0.018(4) 0.006(4) -0.003(4)
    C6 0.064(3) 0.070(3) 0.049(3) -0.005(3) 0.006(3) 0.002(3)
    C7 0.054(3) 0.061(3) 0.039(3) 0.003(3) 0.001(3) -0.001(3)
    C8 0.053(3) 0.060(3) 0.033(3) -0.001(3) 0.003(3) -0.002(3)
    C9 0.058(3) 0.066(3) 0.035(3) 0.000(3) 0.001(3) -0.006(3)
    C10 0.064(4) 0.067(4) 0.043(3) -0.001(3) 0.000(3) -0.006(3)
    C11 0.070(4) 0.068(4) 0.042(3) 0.003(4) 0.000(3) -0.011(3)
    C12 0.067(4) 0.066(4) 0.031(3) 0.006(3) 0.003(3) -0.013(3)
    C13 0.060(3) 0.066(3) 0.039(3) 0.002(3) 0.005(3) -0.005(3)
    C14 0.060(4) 0.082(4) 0.056(4) -0.001(4) 0.011(4) 0.005(4)
    C15 0.076(4) 0.082(4) 0.061(4) 0.012(4) -0.004(4) -0.003(4)
    C16 0.056(3) 0.059(3) 0.039(3) 0.004(3) -0.001(3) -0.002(3)
    C17 0.053(3) 0.060(3) 0.043(3) 0.003(3) -0.003(3) -0.004(3)
    C18 0.059(3) 0.063(3) 0.047(3) 0.006(3) -0.009(3) -0.002(3)
    C19 0.065(4) 0.062(4) 0.063(4) 0.009(3) -0.006(3) -0.004(3)
    C20 0.074(5) 0.069(5) 0.079(5) 0.004(4) -0.010(4) 0.000(4)
    C21 0.068(3) 0.069(3) 0.062(3) 0.009(3) -0.002(3) 0.005(3)
    C22 0.060(3) 0.060(3) 0.044(3) 0.000(3) -0.002(3) -0.007(3)
    C23 0.064(3) 0.062(3) 0.042(3) -0.006(3) -0.002(3) -0.010(3)
    C24 0.067(3) 0.065(3) 0.039(3) -0.003(3) 0.005(3) -0.007(3)
    C25 0.076(4) 0.073(4) 0.048(3) 0.000(3) 0.005(3) -0.010(3)
    C26 0.077(4) 0.074(4) 0.047(3) -0.003(4) 0.004(3) -0.013(4)
    C27 0.079(4) 0.069(4) 0.045(3) -0.006(4) 0.000(3) -0.015(3)
    C28 0.077(4) 0.072(4) 0.048(3) 0.000(3) -0.003(3) -0.013(3)
    C29 0.071(4) 0.072(4) 0.051(4) -0.007(4) 0.001(4) -0.002(4)
    C30 0.060(4) 0.079(4) 0.050(4) 0.007(4) -0.002(4) 0.003(3)
_geom_special_details
;
All e.s.d.'s (except the e.s.d. in the dihedral angle between two l.s. planes)
are estimated using the full covariance matrix. The cell e.s.d.'s are taken
into account individually in the estimation of e.s.d.'s in distances, angles
and torsion angles; correlations between e.s.d.'s in cell parameters are only
used when they are defined by crystal symmetry. An approximate (isotropic)
treatment of cell e.s.d.'s is used for estimating e.s.d.'s involving l.s.
planes.
;
loop_
    _geom_bond_atom_site_label_1
    _geom_bond_atom_site_label_2
    _geom_bond_site_symmetry_2
    _geom_bond_distance
    _geom_bond_publ_flag
    V1 O4 . 1.606(6) ?
    V1 O5 . 1.772(7) ?
    V1 O3 . 1.865(6) ?
    V1 O1 . 1.950(6) ?
    V1 N1 . 2.114(7) ?
    V1 O6 . 2.345(6) ?
    V2 O10 . 1.596(6) ?
    V2 O12 . 1.801(4) ?
    V2 O9 . 1.881(6) ?
    V2 O7 . 1.948(6) ?
    V2 N2 . 2.114(8) ?
    V2 O11 . 2.330(6) ?
    N1 C7 . 1.298(10) ?
    N1 C2 . 1.490(10) ?
    N2 C22 . 1.314(11) ?
    N2 C17 . 1.492(10) ?
    O1 C1 . 1.294(11) ?
    O2 C1 . 1.236(10) ?
    O3 C9 . 1.366(10) ?
    O5 C14 . 1.455(10) ?
    O6 C15 . 1.382(10) ?
    O6 H6 . 0.8200 ?
    O7 C16 . 1.308(11) ?
    O8 C16 . 1.242(9) ?
    O9 C24 . 1.339(11) ?
    O11 C29 . 1.414(10) ?
    O11 H11 . 0.8200 ?
    O12 C30 . 1.454(9) ?
    C1 C2 . 1.538(12) ?
    C2 C3 . 1.562(12) ?
    C2 H2 . 0.9800 ?
    C3 C6 . 1.498(13) ?
    C3 C4 . 1.524(12) ?
    C3 H3 . 0.9800 ?
    C4 C5 . 1.483(12) ?
    C4 H4A . 0.9700 ?
    C4 H4B . 0.9700 ?
    C5 H5A . 0.9600 ?
    C5 H5B . 0.9600 ?
    C5 H5C . 0.9600 ?
    C6 H6A . 0.9600 ?
    C6 H6B . 0.9600 ?
    C6 H6C . 0.9600 ?
    C7 C8 . 1.449(12) ?
    C7 H7 . 0.9300 ?
    C8 C9 . 1.364(12) ?
    C8 C13 . 1.419(12) ?
    C9 C10 . 1.413(12) ?
    C10 C11 . 1.407(13) ?
    C10 H10 . 0.9300 ?
    C11 C12 . 1.313(13) ?
    C11 H11A . 0.9300 ?
    C12 C13 . 1.410(12) ?
    C12 H12A . 0.9300 ?
    C13 H13 . 0.9300 ?
    C14 H14A . 0.9600 ?
    C14 H14B . 0.9600 ?
    C14 H14C . 0.9600 ?
    C15 H15A . 0.9600 ?
    C15 H15B . 0.9600 ?
    C15 H15C . 0.9600 ?
    C16 C17 . 1.543(12) ?
    C17 C18 . 1.564(12) ?
    C17 H17 . 0.9800 ?
    C18 C19 . 1.564(12) ?
    C18 C21 . 1.544(14) ?
    C18 H18 . 0.9800 ?
    C19 C20 . 1.555(12) ?
    C19 H19A . 0.9700 ?
    C19 H19B . 0.9700 ?
    C20 H20A . 0.9600 ?
    C20 H20B . 0.9600 ?
    C20 H20C . 0.9600 ?
    C21 H21A . 0.9600 ?
    C21 H21B . 0.9600 ?
    C21 H21C . 0.9600 ?
    C22 C23 . 1.459(12) ?
    C22 H22 . 0.9300 ?
    C23 C24 . 1.402(14) ?
    C23 C28 . 1.418(13) ?
    C24 C25 . 1.396(13) ?
    C25 C26 . 1.413(13) ?
    C25 H25 . 0.9300 ?
    C26 C27 . 1.343(14) ?
    C26 H26 . 0.9300 ?
    C27 C28 . 1.437(13) ?
    C27 H27 . 0.9300 ?
    C28 H28 . 0.9300 ?
    C29 H29A . 0.9600 ?
    C29 H29B . 0.9600 ?
    C29 H29C . 0.9600 ?
    C30 H30A . 0.9600 ?
    C30 H30B . 0.9600 ?
    C30 H30C . 0.9600 ?
loop_
    _geom_angle_atom_site_label_1
    _geom_angle_atom_site_label_2
    _geom_angle_atom_site_label_3
    _geom_angle_site_symmetry_1
    _geom_angle_site_symmetry_3
    _geom_angle
    _geom_angle_publ_flag
    O4 V1 O5 . . 101.6(3) ?
    O4 V1 O3 . . 99.6(3) ?
    O5 V1 O3 . . 100.3(3) ?
    O4 V1 O1 . . 100.8(3) ?
    O5 V1 O1 . . 91.5(3) ?
    O3 V1 O1 . . 153.8(3) ?
    O4 V1 N1 . . 94.4(3) ?
    O5 V1 N1 . . 161.7(3) ?
    O3 V1 N1 . . 85.7(3) ?
    O1 V1 N1 . . 76.6(2) ?
    O4 V1 O6 . . 173.7(3) ?
    O5 V1 O6 . . 84.7(3) ?
    O3 V1 O6 . . 79.5(2) ?
    O1 V1 O6 . . 78.4(2) ?
    N1 V1 O6 . . 79.4(2) ?
    O10 V2 O12 . . 100.7(3) ?
    O10 V2 O9 . . 99.4(3) ?
    O12 V2 O9 . . 101.9(3) ?
    O10 V2 O7 . . 100.3(3) ?
    O12 V2 O7 . . 89.3(3) ?
    O9 V2 O7 . . 155.0(3) ?
    O10 V2 N2 . . 94.4(3) ?
    O12 V2 N2 . . 161.5(3) ?
    O9 V2 N2 . . 85.9(3) ?
    O7 V2 N2 . . 77.5(3) ?
    O10 V2 O11 . . 172.7(3) ?
    O12 V2 O11 . . 86.6(3) ?
    O9 V2 O11 . . 79.5(2) ?
    O7 V2 O11 . . 78.9(2) ?
    N2 V2 O11 . . 78.3(2) ?
    C7 N1 C2 . . 117.7(7) ?
    C7 N1 V1 . . 125.6(6) ?
    C2 N1 V1 . . 116.7(5) ?
    C22 N2 C17 . . 116.7(8) ?
    C22 N2 V2 . . 126.6(6) ?
    C17 N2 V2 . . 116.5(5) ?
    C1 O1 V1 . . 124.6(6) ?
    C9 O3 V1 . . 132.0(6) ?
    C14 O5 V1 . . 133.5(6) ?
    C15 O6 V1 . . 132.8(6) ?
    C15 O6 H6 . . 109.6 ?
    V1 O6 H6 . . 117.4 ?
    C16 O7 V2 . . 123.6(6) ?
    C24 O9 V2 . . 130.5(6) ?
    C29 O11 V2 . . 128.9(5) ?
    C29 O11 H11 . . 109.7 ?
    V2 O11 H11 . . 119.9 ?
    C30 O12 V2 . . 130.2(6) ?
    O2 C1 O1 . . 124.1(9) ?
    O2 C1 C2 . . 119.9(9) ?
    O1 C1 C2 . . 116.0(8) ?
    N1 C2 C1 . . 105.3(7) ?
    N1 C2 C3 . . 114.0(7) ?
    C1 C2 C3 . . 112.1(7) ?
    N1 C2 H2 . . 108.4 ?
    C1 C2 H2 . . 108.4 ?
    C3 C2 H2 . . 108.4 ?
    C6 C3 C4 . . 114.2(8) ?
    C6 C3 C2 . . 112.1(8) ?
    C4 C3 C2 . . 112.3(7) ?
    C6 C3 H3 . . 105.8 ?
    C4 C3 H3 . . 105.8 ?
    C2 C3 H3 . . 105.8 ?
    C5 C4 C3 . . 114.5(8) ?
    C5 C4 H4A . . 108.6 ?
    C3 C4 H4A . . 108.6 ?
    C5 C4 H4B . . 108.6 ?
    C3 C4 H4B . . 108.6 ?
    H4A C4 H4B . . 107.6 ?
    C4 C5 H5A . . 109.5 ?
    C4 C5 H5B . . 109.5 ?
    H5A C5 H5B . . 109.5 ?
    C4 C5 H5C . . 109.5 ?
    H5A C5 H5C . . 109.5 ?
    H5B C5 H5C . . 109.5 ?
    C3 C6 H6A . . 109.5 ?
    C3 C6 H6B . . 109.5 ?
    H6A C6 H6B . . 109.5 ?
    C3 C6 H6C . . 109.5 ?
    H6A C6 H6C . . 109.5 ?
    H6B C6 H6C . . 109.5 ?
    N1 C7 C8 . . 126.0(9) ?
    N1 C7 H7 . . 117.0 ?
    C8 C7 H7 . . 117.0 ?
    C9 C8 C13 . . 121.4(9) ?
    C9 C8 C7 . . 121.4(9) ?
    C13 C8 C7 . . 117.1(9) ?
    O3 C9 C8 . . 122.4(8) ?
    O3 C9 C10 . . 117.1(9) ?
    C8 C9 C10 . . 120.3(9) ?
    C9 C10 C11 . . 117.6(10) ?
    C9 C10 H10 . . 121.2 ?
    C11 C10 H10 . . 121.2 ?
    C12 C11 C10 . . 121.6(9) ?
    C12 C11 H11A . . 119.2 ?
    C10 C11 H11A . . 119.2 ?
    C11 C12 C13 . . 122.8(9) ?
    C11 C12 H12A . . 118.6 ?
    C13 C12 H12A . . 118.6 ?
    C8 C13 C12 . . 116.2(10) ?
    C8 C13 H13 . . 121.9 ?
    C12 C13 H13 . . 121.9 ?
    O5 C14 H14A . . 109.5 ?
    O5 C14 H14B . . 109.5 ?
    H14A C14 H14B . . 109.5 ?
    O5 C14 H14C . . 109.5 ?
    H14A C14 H14C . . 109.5 ?
    H14B C14 H14C . . 109.5 ?
    O6 C15 H15A . . 109.5 ?
    O6 C15 H15B . . 109.5 ?
    H15A C15 H15B . . 109.5 ?
    O6 C15 H15C . . 109.5 ?
    H15A C15 H15C . . 109.5 ?
    H15B C15 H15C . . 109.5 ?
    O8 C16 O7 . . 124.5(9) ?
    O8 C16 C17 . . 119.1(9) ?
    O7 C16 C17 . . 116.3(8) ?
    N2 C17 C16 . . 105.7(7) ?
    N2 C17 C18 . . 110.9(7) ?
    C16 C17 C18 . . 111.4(7) ?
    N2 C17 H17 . . 109.6 ?
    C16 C17 H17 . . 109.6 ?
    C18 C17 H17 . . 109.6 ?
    C19 C18 C21 . . 111.1(7) ?
    C19 C18 C17 . . 110.3(8) ?
    C21 C18 C17 . . 113.3(8) ?
    C19 C18 H18 . . 107.3 ?
    C21 C18 H18 . . 107.3 ?
    C17 C18 H18 . . 107.3 ?
    C20 C19 C18 . . 114.8(8) ?
    C20 C19 H19A . . 108.6 ?
    C18 C19 H19A . . 108.6 ?
    C20 C19 H19B . . 108.6 ?
    C18 C19 H19B . . 108.6 ?
    H19A C19 H19B . . 107.6 ?
    C19 C20 H20A . . 109.5 ?
    C19 C20 H20B . . 109.5 ?
    H20A C20 H20B . . 109.5 ?
    C19 C20 H20C . . 109.5 ?
    H20A C20 H20C . . 109.5 ?
    H20B C20 H20C . . 109.5 ?
    C18 C21 H21A . . 109.5 ?
    C18 C21 H21B . . 109.5 ?
    H21A C21 H21B . . 109.5 ?
    C18 C21 H21C . . 109.5 ?
    H21A C21 H21C . . 109.5 ?
    H21B C21 H21C . . 109.5 ?
    N2 C22 C23 . . 122.6(9) ?
    N2 C22 H22 . . 118.7 ?
    C23 C22 H22 . . 118.7 ?
    C24 C23 C28 . . 121.0(9) ?
    C24 C23 C22 . . 123.6(9) ?
    C28 C23 C22 . . 115.4(9) ?
    O9 C24 C25 . . 119.1(10) ?
    O9 C24 C23 . . 121.4(9) ?
    C25 C24 C23 . . 119.4(10) ?
    C24 C25 C26 . . 120.2(11) ?
    C24 C25 H25 . . 119.9 ?
    C26 C25 H25 . . 119.9 ?
    C27 C26 C25 . . 120.4(10) ?
    C27 C26 H26 . . 119.8 ?
    C25 C26 H26 . . 119.8 ?
    C26 C27 C28 . . 121.9(10) ?
    C26 C27 H27 . . 119.0 ?
    C28 C27 H27 . . 119.0 ?
    C23 C28 C27 . . 117.0(10) ?
    C23 C28 H28 . . 121.5 ?
    C27 C28 H28 . . 121.5 ?
    O11 C29 H29A . . 109.5 ?
    O11 C29 H29B . . 109.5 ?
    H29A C29 H29B . . 109.5 ?
    O11 C29 H29C . . 109.5 ?
    H29A C29 H29C . . 109.5 ?
    H29B C29 H29C . . 109.5 ?
    O12 C30 H30A . . 109.5 ?
    O12 C30 H30B . . 109.5 ?
    H30A C30 H30B . . 109.5 ?
    O12 C30 H30C . . 109.5 ?
    H30A C30 H30C . . 109.5 ?
    H30B C30 H30C . . 109.5 ?
loop_
    _geom_torsion_atom_site_label_1
    _geom_torsion_atom_site_label_2
    _geom_torsion_atom_site_label_3
    _geom_torsion_atom_site_label_4
    _geom_torsion_site_symmetry_1
    _geom_torsion_site_symmetry_2
    _geom_torsion_site_symmetry_3
    _geom_torsion_site_symmetry_4
    _geom_torsion
    _geom_torsion_publ_flag
    C1 C2 C3 C4 . . . . 78.7(10) ?
loop_
    _geom_hbond_atom_site_label_D
    _geom_hbond_atom_site_label_H
    _geom_hbond_atom_site_label_A
    _geom_hbond_site_symmetry_A
    _geom_hbond_distance_DH
    _geom_hbond_distance_HA
    _geom_hbond_distance_DA
    _geom_hbond_angle_DHA
    C2 H2 O5 1_655 0.98 2.52 3.388(12) 148.2
    C7 H7 O4 1_655 0.93 2.48 3.395(12) 169.8
    C17 H17 O12 1_655 0.98 2.39 3.328(12) 159.3
    O6 H6 O8 . 0.82 1.89 2.688(8) 164.7
    O11 H11 O2 . 0.82 1.86 2.668(8) 170.4
