# Supplementary material for: (Methanol-κO)(methano­lato-κO)oxido[N-(2-oxidobenzyl­idene)isoleucinato-κ3 O,N,O′]vanadium(V)
Source: Acta Crystallogr Sect E Struct Rep Online. 2012 Jun 30;68(Pt 7):m982. doi: 10.1107/S1600536812028231 (PMC3393231; doi:10.1107/S1600536812028231)
Supplement: Supplementary file 2 [file e-68-0m982-Isup2.hkl]

# 
# h,k,l, Fc-squared, Fo-squared, sigma(Fo-squared) and status flag 
# 
data_I
_shelx_title ' 090221c in P2(1)2(1)2(1)' 
_shelx_refln_list_code          4 
_shelx_F_calc_maximum      278.21 
_exptl_crystal_F_000      1520.00 
_reflns_d_resolution_high  0.8403 
 
loop_ 
 _symmetry_equiv_pos_as_xyz 
 'x, y, z' 
 '-x+1/2, -y, z+1/2' 
 '-x, y+1/2, -z+1/2' 
 'x+1/2, -y+1/2, -z' 
 
_cell_length_a     6.6148 
_cell_length_b    18.4631 
_cell_length_c    29.2861 
_cell_angle_alpha  90.000 
_cell_angle_beta   90.000 
_cell_angle_gamma  90.000 
 
_shelx_F_squared_multiplier     1.000 
 
loop_ 
 _refln_index_h 
 _refln_index_k 
 _refln_index_l 
 _refln_F_squared_calc 
 _refln_F_squared_meas 
 _refln_F_squared_sigma 
 _refln_observed_status 
   2   0   0     2487.46     2754.09    163.36 o 
   4   0   0    13150.88    13640.33    328.10 o 
   6   0   0      278.20       94.70    113.58 o 
   1   1   0    27507.59    26838.67   2371.85 o 
   2   1   0      253.50      181.15     61.98 o 
   3   1   0     1457.12     1415.62    230.19 o 
   4   1   0      104.15      164.19     71.43 o 
   5   1   0     1032.37      798.50    102.42 o 
   6   1   0       54.98      -34.35     57.93 o 
   7   1   0      253.65      141.99    122.52 o 
   0   2   0      869.59      776.52     37.39 o 
   1   2   0     7805.52     6751.38    362.46 o 
   2   2   0     1560.35     1825.83    186.70 o 
   3   2   0     3662.91     4081.57    146.14 o 
   4   2   0        5.93       -7.33     74.44 o 
   5   2   0     1127.78     1104.25    101.30 o 
   6   2   0      116.59       51.47     77.63 o 
   7   2   0       46.41       47.23    157.93 o 
   1   3   0      277.74      285.81     38.93 o 
   2   3   0    10024.42     9313.13    460.54 o 
   3   3   0     4196.64     5054.35    142.19 o 
   4   3   0      325.93      247.05    103.95 o 
   5   3   0        1.63      344.81    126.73 o 
   6   3   0      477.50      314.80    106.52 o 
   7   3   0      259.12      151.54    127.86 o 
   0   4   0    15734.98    14831.36    580.68 o 
   1   4   0      216.23      293.89     60.05 o 
   2   4   0     3502.15     3211.25    136.60 o 
   3   4   0     1051.23     1095.74     83.03 o 
   4   4   0      113.55       54.80     60.81 o 
   5   4   0       19.87      -22.61     68.45 o 
   6   4   0      199.46       85.12     99.29 o 
   7   4   0      344.74      287.10    127.48 o 
   1   5   0     3570.41     3327.01    243.52 o 
   2   5   0      984.35     1221.97     82.12 o 
   3   5   0     1338.59     1144.91    121.58 o 
   4   5   0        7.30      310.40     72.39 o 
   5   5   0      142.59       13.09     74.83 o 
   6   5   0       94.38      202.46    261.63 o 
   7   5   0       66.97       71.07    117.47 o 
   0   6   0        0.13     1057.62    365.00 o 
   1   6   0      786.52     1426.17    313.52 o 
   2   6   0      242.58      843.79    121.94 o 
   3   6   0     1485.51     2926.37    157.91 o 
   4   6   0      882.69     1220.02     92.14 o 
   5   6   0     1996.87     1835.90    312.78 o 
   6   6   0        4.49      303.23    154.87 o 
   7   6   0       11.06       31.02    182.50 o 
   1   7   0      888.11      980.41     55.17 o 
   2   7   0      213.23      541.17    134.12 o 
   3   7   0      586.39      731.83     87.37 o 
   4   7   0       51.81      177.61     50.47 o 
   5   7   0      106.68      286.25    138.82 o 
   6   7   0       60.89       87.38    106.29 o 
   7   7   0      391.24      610.03    329.27 o 
   0   8   0      353.58      330.52     59.48 o 
   1   8   0      111.65       49.68     34.06 o 
   2   8   0     1964.27     1933.59    134.84 o 
   3   8   0      235.85      317.39     55.15 o 
   4   8   0     3316.93     3247.45    162.18 o 
   5   8   0      225.48      187.27    132.94 o 
   6   8   0      356.33      491.82    146.54 o 
   7   8   0       46.72       38.29    288.43 o 
   2   9   0     4926.51     4927.72    168.73 o 
   3   9   0      734.90      707.84    103.16 o 
   4   9   0       13.09       87.50     88.31 o 
   5   9   0       75.45      223.50    115.47 o 
   6   9   0      410.78      379.34    179.95 o 
   7   9   0      287.11      505.38    311.40 o 
   0  10   0      351.57      358.37     64.30 o 
   1  10   0     1433.72     1345.98     63.59 o 
   2  10   0       81.81       68.94     46.76 o 
   3  10   0      385.37     1312.25    449.48 o 
   4  10   0      421.52      516.38    128.11 o 
   5  10   0     3101.11     3756.62    250.74 o 
   6  10   0        0.18       11.14    148.38 o 
   7  10   0       41.39       61.26    204.20 o 
   1  11   0     3985.32     3608.12    327.89 o 
   2  11   0      943.92     1000.41     91.32 o 
   3  11   0     1652.19     1839.11    213.89 o 
   4  11   0      308.39      258.87    109.13 o 
   5  11   0      463.99      865.45    326.71 o 
   6  11   0       84.43      201.42    141.60 o 
   0  12   0     5958.75     6014.84    377.76 o 
   1  12   0       82.29      356.18     60.42 o 
   2  12   0      682.43      782.34    151.31 o 
   3  12   0      469.28      802.50    103.08 o 
   4  12   0      576.37      636.98    143.51 o 
   5  12   0      377.35      537.24    155.18 o 
   6  12   0        6.00       67.50    161.47 o 
   1  13   0      297.62      387.37     56.30 o 
   2  13   0     1352.48     1118.55    169.79 o 
   3  13   0       25.90      112.10     83.19 o 
   4  13   0      557.43      729.48    163.15 o 
   5  13   0       79.31      275.33    143.41 o 
   6  13   0      176.95      194.94    183.78 o 
   0  14   0        6.12       66.36     75.37 o 
   1  14   0     1662.54     1401.28    204.55 o 
   2  14   0      678.46      820.94    168.23 o 
   3  14   0      456.98      423.88    144.21 o 
   4  14   0        5.25       37.22    128.81 o 
   5  14   0       18.60      -21.66    121.24 o 
   6  14   0       22.01      -52.02    103.94 o 
   1  15   0      440.22      439.09     88.51 o 
   2  15   0        6.92      133.93     75.26 o 
   3  15   0      145.84       62.58    119.20 o 
   4  15   0        7.96       96.58    115.15 o 
   5  15   0        3.34      116.07    135.22 o 
   0  16   0      165.27      107.20    112.31 o 
   1  16   0      613.68      536.74     84.33 o 
   2  16   0        3.58        8.29     68.73 o 
   3  16   0        2.70       91.62    126.08 o 
   4  16   0        0.15      108.21    143.41 o 
   5  16   0       11.29       61.80    153.38 o 
   1  17   0        4.68      -23.40     67.64 o 
   2  17   0      998.76      787.22    110.35 o 
   3  17   0        4.20      -77.61     97.02 o 
   4  17   0      261.87      220.28    131.79 o 
   0  18   0       34.19       17.87    104.65 o 
   1  18   0       71.06        1.58    103.67 o 
   2  18   0       77.45      145.23     82.17 o 
   3  18   0       13.62      -59.48    101.04 o 
   4  18   0       32.62       53.60    142.58 o 
   1  19   0        0.45       -6.67    107.38 o 
   2  19   0       11.83      182.29    111.93 o 
   3  19   0      253.01      610.80    139.19 o 
   0  20   0      182.27      201.64    119.96 o 
   1  20   0       43.26       71.74     99.34 o 
   2  20   0       11.86       94.44    176.12 o 
   3  20   0        5.93      -30.89     87.94 o 
   1  21   0        0.81       -4.81    110.05 o 
   2  21   0      160.16      150.59    142.94 o 
   1   0   1      321.99      196.04     41.03 o 
   2   0   1        1.60      -54.18     51.82 o 
   3   0   1     4115.15     4414.84    516.40 o 
   4   0   1       52.06      216.55     70.76 o 
   5   0   1     1432.20     1627.28    222.52 o 
   6   0   1        3.88       -9.31     76.77 o 
   7   0   1      155.99      160.76    101.06 o 
  -7   1   1      362.31      466.48    133.01 o 
  -6   1   1       11.12       -6.94     69.26 o 
  -5   1   1      699.79      783.10     96.52 o 
  -4   1   1      348.01      689.30    216.67 o 
  -3   1   1     4823.74     4562.59    203.67 o 
  -2   1   1      973.38      853.11     75.92 o 
  -1   1   1    30632.06    32545.06   1168.24 o 
   0   1   1      546.85      574.17     29.41 o 
   1   1   1    29868.81    31973.30   1680.33 o 
   2   1   1     1017.06      827.88     71.52 o 
   3   1   1     4692.90     5026.09    273.06 o 
   4   1   1      383.65      241.99     79.85 o 
   5   1   1      686.13      711.14    146.63 o 
   6   1   1       23.63       -2.89     78.90 o 
   7   1   1      347.04      408.39    168.25 o 
  -7   2   1        7.44       42.85     86.54 o 
  -6   2   1      787.88      808.23    100.45 o 
  -5   2   1      163.93      115.63     55.08 o 
  -4   2   1     2840.37     2365.19    129.57 o 
  -3   2   1      550.64      535.84     74.23 o 
  -2   2   1    11484.97    13338.43    890.46 o 
  -1   2   1     4226.61     4291.54    278.52 o 
   0   2   1    77398.63    76877.22   4693.59 o 
   1   2   1     4102.72     3993.94    156.48 o 
   2   2   1    11841.44    13255.82    709.93 o 
   3   2   1      510.68      610.40     82.55 o 
   4   2   1     2740.95     2563.52    424.34 o 
   5   2   1      186.07      216.75    103.89 o 
   6   2   1      734.96      694.18     91.26 o 
   7   2   1       12.13      104.65    137.83 o 
  -7   3   1        5.41      116.23    117.02 o 
  -6   3   1       68.05      109.70     89.15 o 
  -5   3   1      641.12      788.62     92.83 o 
  -4   3   1     1206.38     1071.39     82.58 o 
  -3   3   1      135.71      149.22     53.32 o 
  -2   3   1     7847.87     7757.40    447.75 o 
  -1   3   1      415.97      439.33     67.16 o 
   0   3   1    11748.27    11305.90    433.21 o 
   1   3   1      389.13      517.21     69.52 o 
   2   3   1     8054.56     7440.46    361.78 o 
   3   3   1      128.60      103.00     56.97 o 
   4   3   1     1140.85      935.82     99.48 o 
   5   3   1      647.58      930.85    149.39 o 
   6   3   1       82.50      102.62     62.30 o 
   7   3   1        4.38       13.56    116.18 o 
  -7   4   1      294.80      307.84    134.31 o 
  -6   4   1       42.00      148.02     94.96 o 
  -5   4   1      558.77      482.42     84.21 o 
  -4   4   1      266.78      266.97     62.51 o 
  -3   4   1     4794.50     5220.44    122.97 o 
  -2   4   1      920.12     1305.76    199.31 o 
  -1   4   1     7847.40     8090.54    598.67 o 
   0   4   1       69.74      184.43     96.99 o 
   1   4   1     8300.32     8224.89    366.10 o 
   2   4   1      912.07     1406.64    259.54 o 
   3   4   1     4727.12     5445.77    201.19 o 
   4   4   1      255.10       57.27     78.58 o 
   5   4   1      495.62      481.95     84.78 o 
   6   4   1       55.07      113.81     99.17 o 
   7   4   1      331.30      363.86    138.16 o 
  -7   5   1       19.39      115.55    183.78 o 
  -6   5   1      136.68       67.83    115.07 o 
  -5   5   1      394.50      487.94     79.23 o 
  -4   5   1     2146.86     2133.62    155.84 o 
  -3   5   1     1790.84     1825.73    264.00 o 
  -2   5   1     1166.26     1386.69    104.83 o 
  -1   5   1     1287.25     1329.54     78.02 o 
   0   5   1      550.45     2178.43    735.35 o 
   1   5   1     1232.64     1447.28     59.57 o 
   2   5   1     1119.51     1414.71    122.07 o 
   3   5   1     1943.83     1874.98    137.16 o 
   4   5   1     2129.92     2275.48    109.08 o 
   5   5   1      384.69      404.44     78.75 o 
   6   5   1      128.55      410.72    143.88 o 
   7   5   1       22.79      126.77    141.66 o 
  -7   6   1       57.05      -11.80    168.46 o 
  -6   6   1      574.48      518.25    148.72 o 
  -5   6   1        3.89      192.23    129.02 o 
  -4   6   1     1777.09     1751.96    282.99 o 
  -3   6   1      227.76      363.77     68.50 o 
  -2   6   1     2160.82     2080.91    159.89 o 
  -1   6   1      420.64      378.35     40.89 o 
   0   6   1      630.74      556.77     47.53 o 
   1   6   1      388.73      396.75     70.32 o 
   2   6   1     1915.63     1916.83    100.06 o 
   3   6   1      234.28      361.50     48.13 o 
   4   6   1     1827.98     2022.54     81.05 o 
   5   6   1        4.28       55.92     81.10 o 
   6   6   1      491.03      533.69    173.57 o 
   7   6   1       53.22      273.11    303.74 o 
  -7   7   1      102.95       10.21    211.85 o 
  -6   7   1      277.59      313.78    133.73 o 
  -5   7   1      234.75      305.43    105.75 o 
  -4   7   1      415.51      589.04     62.73 o 
  -3   7   1     1396.20     1207.94     65.33 o 
  -2   7   1     1260.53     1417.80     86.21 o 
  -1   7   1      364.74      704.71    107.58 o 
   0   7   1     1144.24     1212.89    138.16 o 
   1   7   1      293.26      426.33     68.91 o 
   2   7   1     1186.75     1202.87    179.05 o 
   3   7   1     1449.34     1258.58     75.83 o 
   4   7   1      383.02      438.69     56.20 o 
   5   7   1      207.30      425.31     97.99 o 
   6   7   1      259.21      395.49    152.44 o 
   7   7   1       91.75      168.46    216.96 o 
  -7   8   1      377.59      684.06    270.56 o 
  -6   8   1       65.38      108.19    124.65 o 
  -5   8   1     1014.99     1014.31    154.43 o 
  -4   8   1      230.75      522.85     97.11 o 
  -3   8   1     1347.74     1320.12     75.69 o 
  -2   8   1       80.31      246.54     43.80 o 
  -1   8   1      509.04      491.78     61.16 o 
   0   8   1       21.80      580.70    178.31 o 
   1   8   1      467.35      449.29     52.31 o 
   2   8   1       78.45      263.76     53.42 o 
   3   8   1     1393.95     1418.87     81.20 o 
   4   8   1      234.38      419.52     62.25 o 
   5   8   1     1002.08     1063.64    145.70 o 
   6   8   1       61.96      214.87    122.52 o 
   7   8   1      360.17      875.49    306.29 o 
  -7   9   1      151.58      342.03    234.82 o 
  -6   9   1       74.14      145.94    132.65 o 
  -5   9   1      136.32      408.36    144.96 o 
  -4   9   1      423.42      387.66    107.57 o 
  -3   9   1     2644.83     2656.31    291.00 o 
  -2   9   1      909.95     1003.40    106.10 o 
  -1   9   1      274.40      153.38     40.52 o 
   0   9   1       19.53       19.72     40.39 o 
   1   9   1      275.28      275.01     73.31 o 
   2   9   1      908.96     1055.01     71.96 o 
   3   9   1     2673.26     2804.84    156.21 o 
   4   9   1      417.33      476.44     98.52 o 
   5   9   1      148.75      303.17    129.04 o 
   6   9   1       70.13      200.35    117.98 o 
   7   9   1      172.67      349.69    247.59 o 
  -7  10   1       58.04      176.12    224.62 o 
  -6  10   1      150.94      259.46    156.98 o 
  -5  10   1      801.38     1169.37    352.24 o 
  -4  10   1      421.56      500.65    114.09 o 
  -3  10   1      230.14      249.46     72.65 o 
  -2  10   1      145.83       82.06     43.87 o 
  -1  10   1      332.33      413.20     47.68 o 
   0  10   1      410.38      611.10     56.52 o 
   1  10   1      368.78      658.68     61.34 o 
   2  10   1      166.76      163.73     50.89 o 
   3  10   1      205.48      273.61     75.58 o 
   4  10   1      424.06      513.60    151.87 o 
   5  10   1      792.24      862.28    143.47 o 
   6  10   1      168.85       96.53    112.85 o 
   7  10   1       59.97      351.30    180.80 o 
  -6  11   1      341.83      296.96    181.22 o 
  -5  11   1      100.41      125.30    129.77 o 
  -4  11   1      935.30      834.94    164.96 o 
  -3  11   1      225.29      241.33     82.85 o 
  -2  11   1     3994.22     3683.12    229.20 o 
  -1  11   1      979.08     1082.82     95.42 o 
   0  11   1       60.92      201.66     45.10 o 
   1  11   1     1025.16     1079.83    100.90 o 
   2  11   1     4044.01     3288.59    153.26 o 
   3  11   1      202.33      358.20    112.70 o 
   4  11   1      996.15      898.01    150.59 o 
   5  11   1      107.55      533.46    265.45 o 
   6  11   1      325.22      274.18    159.35 o 
  -6  12   1      181.98      212.54    141.67 o 
  -5  12   1      368.95      601.05    139.83 o 
  -4  12   1       64.69      306.29    142.58 o 
  -3  12   1      427.45      558.93     99.04 o 
  -2  12   1      822.96      966.58    212.79 o 
  -1  12   1       56.64      125.77     43.79 o 
   0  12   1      437.14      691.59    122.31 o 
   1  12   1       33.41      167.39     47.77 o 
   2  12   1      783.74      813.21     93.63 o 
   3  12   1      375.84      324.23     94.81 o 
   4  12   1       81.36      155.89    107.29 o 
   5  12   1      368.03      479.25    151.09 o 
   6  12   1      158.67      265.85    224.62 o 
  -6  13   1        2.28      204.96    133.74 o 
  -5  13   1      337.86      463.40    132.93 o 
  -4  13   1       12.85      104.33    129.80 o 
  -3  13   1      310.03      494.03    130.62 o 
  -2  13   1      357.57      479.25     92.03 o 
  -1  13   1     2091.33     2047.16     91.49 o 
   0  13   1        0.38      152.13     53.25 o 
   1  13   1     2027.75     1911.95    110.84 o 
   2  13   1      363.99      357.26     84.59 o 
   3  13   1      297.65      612.36    107.95 o 
   4  13   1       13.36      115.82    126.35 o 
   5  13   1      328.67      401.21    139.91 o 
   6  13   1        2.71      -60.66    131.79 o 
  -6  14   1       34.48       42.78    120.13 o 
  -5  14   1      152.09       91.89    132.73 o 
  -4  14   1       92.64      276.51    165.91 o 
  -3  14   1      136.83      186.00    107.60 o 
  -2  14   1     1355.31     1527.09    123.17 o 
  -1  14   1      244.87      261.13     69.93 o 
   0  14   1        2.02       24.67     56.00 o 
   1  14   1      206.56      224.63     69.48 o 
   2  14   1     1393.84     1510.35    121.29 o 
   3  14   1      113.60      199.15    107.10 o 
   4  14   1       90.16      365.63    219.51 o 
   5  14   1      150.06      195.33    121.34 o 
   6  14   1       35.43       27.69    134.31 o 
  -5  15   1        4.19       33.50    137.13 o 
  -4  15   1       80.04       91.32    119.59 o 
  -3  15   1       80.65       28.24    116.15 o 
  -2  15   1       16.01       15.99     76.41 o 
  -1  15   1       46.47      152.15     66.42 o 
   0  15   1     1544.48     1454.13     99.69 o 
   1  15   1       50.09       70.88     73.68 o 
   2  15   1       17.49       37.37     68.80 o 
   3  15   1       76.39      202.37    222.06 o 
   4  15   1       65.95      -20.78    112.23 o 
   5  15   1        2.89       53.79    110.11 o 
  -5  16   1       95.72      331.28    171.20 o 
  -4  16   1        3.96       35.01    135.83 o 
  -3  16   1      162.98      274.47    109.54 o 
  -2  16   1      107.07      111.35     72.13 o 
  -1  16   1      293.76      244.32     74.95 o 
   0  16   1       97.48      110.41     77.36 o 
   1  16   1      263.51      336.94     81.49 o 
   2  16   1      118.95      150.47     83.67 o 
   3  16   1      149.00      316.15    141.66 o 
   4  16   1        5.08       45.51    133.23 o 
   5  16   1       90.35      182.07    121.74 o 
  -4  17   1        5.85      -19.53     98.25 o 
  -3  17   1       41.03      127.95    108.60 o 
  -2  17   1       30.42      142.41     81.87 o 
  -1  17   1      236.59      259.96     79.43 o 
   0  17   1       11.11      132.82    103.77 o 
   1  17   1      243.64      162.63     70.54 o 
   2  17   1       28.09       14.73     78.06 o 
   3  17   1       50.87      149.75    125.07 o 
   4  17   1        5.08      -48.12    120.80 o 
  -4  18   1       11.40       49.14    126.78 o 
  -3  18   1        4.54      108.51    104.34 o 
  -2  18   1      155.03      141.72    113.32 o 
  -1  18   1       61.06     -179.95    119.96 o 
   0  18   1        5.28      -17.65     84.58 o 
   1  18   1       67.57       -5.80     79.35 o 
   2  18   1      152.87      198.65    106.38 o 
   3  18   1        4.00      -12.40     94.43 o 
   4  18   1        7.13       18.73    190.16 o 
  -3  19   1        5.86      -45.85     90.83 o 
  -2  19   1      245.60      307.32    109.13 o 
  -1  19   1       24.79       50.24     91.02 o 
   0  19   1        0.79       33.91    107.20 o 
   1  19   1       24.94       53.67     96.28 o 
   2  19   1      270.84      262.90    140.38 o 
   3  19   1        7.62       26.46    105.12 o 
  -3  20   1       10.36      -69.59     87.06 o 
  -2  20   1       26.63      -35.73    132.73 o 
  -1  20   1       58.69       68.39     93.18 o 
   0  20   1      121.18       75.53    103.67 o 
   1  20   1       58.81       28.32     90.19 o 
   2  20   1       31.10      -38.29    114.86 o 
   3  20   1       11.92       74.72    112.12 o 
  -2  21   1        2.84      -40.84    160.80 o 
  -1  21   1       37.95      118.60    137.83 o 
   0  21   1        6.44      -50.07     70.11 o 
   1  21   1       32.55       45.16     83.91 o 
   2  21   1        3.49      -17.87    181.22 o 
   0   0   2     2500.66     2760.00    523.25 o 
   1   0   2        3.24       50.14     81.43 o 
   2   0   2      136.34      101.99     59.35 o 
   3   0   2       18.39       90.55    157.94 o 
   4   0   2     3039.82     2837.73    202.26 o 
   5   0   2      173.44      200.77     72.95 o 
   6   0   2      129.64      100.80     63.41 o 
   7   0   2       32.78      121.69     96.45 o 
  -7   1   2        5.25       45.27    110.71 o 
  -6   1   2        2.28      102.47     75.96 o 
  -5   1   2      151.34      175.87     57.44 o 
  -4   1   2     1588.85     1222.06    173.52 o 
  -3   1   2      811.44      761.69     71.63 o 
  -2   1   2     1607.88     1521.13     60.66 o 
  -1   1   2     2566.06     2395.26     71.34 o 
   0   1   2     9759.71    11142.39    231.00 o 
   1   1   2     2603.35     2504.35    169.58 o 
   2   1   2     1523.83     1357.85     80.07 o 
   3   1   2      801.36      703.28     80.01 o 
   4   1   2     1490.78     1402.10    199.55 o 
   5   1   2      137.43       69.70     97.26 o 
   6   1   2        3.70       21.73     77.77 o 
   7   1   2        3.35        8.71    159.54 o 
  -7   2   2      128.00       52.36    120.03 o 
  -6   2   2      123.70      128.59     88.62 o 
  -5   2   2       25.75       43.85     56.90 o 
  -4   2   2     1961.27     1937.94    144.42 o 
  -3   2   2      548.61      706.05    159.24 o 
  -2   2   2      261.09      269.88     52.02 o 
  -1   2   2    22571.84    21750.53   1439.94 o 
   0   2   2    12543.57    13267.71    497.56 o 
   1   2   2    22368.79    20124.18   1323.94 o 
   2   2   2      245.69      344.81     85.98 o 
   3   2   2      468.01      514.80     82.37 o 
   4   2   2     1931.64     1707.26    116.38 o 
   5   2   2       34.46       18.78     92.02 o 
   6   2   2      141.23      190.02     75.23 o 
   7   2   2      147.69      145.49    273.11 o 
  -7   3   2      110.14      210.63    108.48 o 
  -6   3   2      566.45      513.63    123.73 o 
  -5   3   2     1370.73     1628.90    146.98 o 
  -4   3   2      842.27     1162.78    242.09 o 
  -3   3   2     7929.07     7976.81    415.20 o 
  -2   3   2      103.25     1995.58    936.75 o 
  -1   3   2    14904.13    16939.13    876.21 o 
   0   3   2     1833.89     2176.03    575.12 o 
   1   3   2    14729.05    17127.17    442.10 o 
   2   3   2       72.83       15.16    111.87 o 
   3   3   2     7501.26     7812.14    477.47 o 
   4   3   2      820.20     1005.06    103.33 o 
   5   3   2     1358.70     1654.77    261.89 o 
   6   3   2      584.08      550.29    130.80 o 
   7   3   2       95.28       70.22    116.59 o 
  -7   4   2       28.49      121.54    181.22 o 
  -6   4   2      683.13      780.22    129.80 o 
  -5   4   2     1878.72     2004.42    237.26 o 
  -4   4   2      361.36      652.65    217.73 o 
  -3   4   2     1753.72     2024.10    222.15 o 
  -2   4   2     1060.90      977.20    168.37 o 
  -1   4   2    10240.26    10176.09    781.38 o 
   0   4   2      221.49      255.97     44.79 o 
   1   4   2    10262.77    10004.04    304.68 o 
   2   4   2     1271.10     1159.93    113.22 o 
   3   4   2     1778.00     1768.61    150.31 o 
   4   4   2      375.12      334.84     86.13 o 
   5   4   2     1892.71     2017.24    142.04 o 
   6   4   2      622.61      584.54    154.62 o 
   7   4   2       27.40      147.17     97.95 o 
  -7   5   2      395.04      463.25    278.22 o 
  -6   5   2      579.20      855.07    250.14 o 
  -5   5   2      799.68      900.11    113.10 o 
  -4   5   2     2224.15     2209.41    153.63 o 
  -3   5   2     3328.85     3190.97    173.89 o 
  -2   5   2     6962.80     5807.37    173.99 o 
  -1   5   2     1853.07     1736.37     77.90 o 
   0   5   2      810.04      929.12     74.42 o 
   1   5   2     1697.01     1639.88     82.54 o 
   2   5   2     7040.46     6539.11    182.58 o 
   3   5   2     3164.07     2554.00    113.01 o 
   4   5   2     2109.61     1688.16    134.53 o 
   5   5   2      760.80      734.73    109.42 o 
   6   5   2      608.57      569.73    160.80 o 
   7   5   2      406.29      591.31    154.75 o 
  -7   6   2      443.04      497.56    176.12 o 
  -6   6   2      684.48      995.04    161.14 o 
  -5   6   2      345.01      494.00    123.81 o 
  -4   6   2     1117.63     1441.09    287.82 o 
  -3   6   2     4812.60     4345.86    202.85 o 
  -2   6   2     5214.63     4581.38    249.05 o 
  -1   6   2      683.70     1078.38    313.13 o 
   0   6   2      303.90      285.92     41.30 o 
   1   6   2      647.84     1769.07    928.35 o 
   2   6   2     5220.83     4254.24    261.69 o 
   3   6   2     4751.19     4015.98    212.97 o 
   4   6   2     1126.28     1137.09     77.93 o 
   5   6   2      340.87      367.34     65.79 o 
   6   6   2      691.80      925.16    183.52 o 
   7   6   2      466.66      380.31    242.48 o 
  -7   7   2      241.77      573.43    391.80 o 
  -6   7   2      225.14      339.39    133.69 o 
  -5   7   2      386.02      327.47    103.97 o 
  -4   7   2     1740.85     1489.28    102.55 o 
  -3   7   2      186.24      218.27     54.27 o 
  -2   7   2     2601.55     2599.79    134.47 o 
  -1   7   2      489.93      362.65     39.16 o 
   0   7   2     1619.29     1270.89     91.06 o 
   1   7   2      438.21      421.18     62.64 o 
   2   7   2     2385.31     2498.49    153.26 o 
   3   7   2      169.34      272.16     56.06 o 
   4   7   2     1752.00     1649.06    114.50 o 
   5   7   2      332.04      265.63     89.99 o 
   6   7   2      192.32      356.82    130.61 o 
   7   7   2      239.87      173.57    229.72 o 
  -7   8   2      108.39      -28.08    201.64 o 
  -6   8   2      622.91      506.11    159.53 o 
  -5   8   2      242.50      153.41    100.95 o 
  -4   8   2      775.41      862.24    141.14 o 
  -3   8   2      287.93      433.50     91.37 o 
  -2   8   2     3351.57     3568.20     97.60 o 
  -1   8   2      451.67      584.64     76.22 o 
   0   8   2      564.81      536.77     45.59 o 
   1   8   2      413.90      563.62     74.79 o 
   2   8   2     3174.98     3459.90    165.79 o 
   3   8   2      272.27      405.08     64.91 o 
   4   8   2      775.35      902.70     76.15 o 
   5   8   2      275.49      189.63    131.61 o 
   6   8   2      622.23      686.84    168.25 o 
   7   8   2      105.60      252.69    313.95 o 
  -7   9   2       95.13      140.38    214.41 o 
  -6   9   2      147.18       63.08    123.14 o 
  -5   9   2       25.76      -31.86    102.26 o 
  -4   9   2       12.71      173.83    111.86 o 
  -3   9   2      605.15      919.91    173.51 o 
  -2   9   2       37.33      567.35     52.02 o 
  -1   9   2     1009.56     1396.84    105.73 o 
   0   9   2      192.47      604.44    106.10 o 
   1   9   2     1048.09     1556.71     76.31 o 
   2   9   2       42.99      693.40    103.52 o 
   3   9   2      553.20      939.45    152.57 o 
   4   9   2       15.76      184.49     71.85 o 
   5   9   2       20.23       96.15    128.96 o 
   6   9   2      144.08      196.54    114.68 o 
   7   9   2       97.47      268.01    178.67 o 
  -6  10   2       30.96      -13.02    108.09 o 
  -5  10   2       54.53       48.13    108.41 o 
  -4  10   2      151.12       85.51     98.72 o 
  -3  10   2      347.47      521.34     79.85 o 
  -2  10   2      337.43      272.17     41.89 o 
  -1  10   2     1098.40     1131.92    215.49 o 
   0  10   2        0.07       89.91     43.73 o 
   1  10   2     1146.10     1390.03    229.95 o 
   2  10   2      343.83      334.32     54.84 o 
   3  10   2      348.32      409.38     64.92 o 
   4  10   2      141.96      178.03     98.72 o 
   5  10   2       55.42       68.92    105.43 o 
   6  10   2       26.80     -106.00    102.46 o 
  -6  11   2       46.03      198.81    159.45 o 
  -5  11   2       58.93       96.92    114.92 o 
  -4  11   2      184.42      140.98     99.34 o 
  -3  11   2     1213.50     1369.36    108.43 o 
  -2  11   2      475.40      611.08    109.14 o 
  -1  11   2     1191.42     1074.21     84.63 o 
   0  11   2        0.01       46.40     41.39 o 
   1  11   2     1225.12     1323.77     75.04 o 
   2  11   2      476.87      630.28     69.68 o 
   3  11   2     1151.75     1399.93    141.66 o 
   4  11   2      192.02       16.96    192.71 o 
   5  11   2       54.65      303.10    124.76 o 
   6  11   2       40.74      240.99    159.36 o 
  -6  12   2       39.49       40.68    132.57 o 
  -5  12   2      504.95      424.99    122.29 o 
  -4  12   2      171.06      431.72    114.86 o 
  -3  12   2      341.04      374.40    115.60 o 
  -2  12   2     3126.90     2810.11    130.15 o 
  -1  12   2     1722.16     1567.81    105.00 o 
   0  12   2      547.93      422.59     53.95 o 
   1  12   2     1746.56     1600.97     86.41 o 
   2  12   2     3112.80     3002.48    111.22 o 
   3  12   2      300.96      444.62    102.99 o 
   4  12   2      177.52      276.24    116.14 o 
   5  12   2      503.09      620.17    155.92 o 
   6  12   2       38.54      122.29    137.26 o 
  -6  13   2       31.55       74.25    112.85 o 
  -5  13   2      120.98      181.55    111.56 o 
  -4  13   2      220.63      229.28    121.24 o 
  -3  13   2      161.32      278.88    103.49 o 
  -2  13   2       93.14      242.39    120.95 o 
  -1  13   2      803.99      808.73     76.98 o 
   0  13   2     2465.61     2091.01     87.34 o 
   1  13   2      807.72      762.01     70.75 o 
   2  13   2       82.35      320.62     80.07 o 
   3  13   2      203.63      291.55    108.76 o 
   4  13   2      269.76      279.79    116.94 o 
   5  13   2      121.52      186.50    121.82 o 
   6  13   2       24.34      152.93    166.43 o 
  -6  14   2       48.61       -2.51    117.71 o 
  -5  14   2      216.57      377.75    142.05 o 
  -4  14   2      141.18      292.64    144.88 o 
  -3  14   2      423.32      489.26    124.37 o 
  -2  14   2      780.85      858.74    126.60 o 
  -1  14   2      822.31      724.99     87.81 o 
   0  14   2     2142.06     2209.86    144.42 o 
   1  14   2      860.38      769.81     71.84 o 
   2  14   2      751.03      954.14    110.52 o 
   3  14   2      466.77      450.57    103.49 o 
   4  14   2      151.96      272.77    131.79 o 
   5  14   2      224.85      204.71    125.99 o 
   6  14   2       43.51       64.13    200.37 o 
  -5  15   2      210.08      511.48    171.79 o 
  -4  15   2       35.21       34.42    116.52 o 
  -3  15   2      258.67      441.33    183.78 o 
  -2  15   2     1015.94     1033.62    103.98 o 
  -1  15   2      781.43      677.33     83.24 o 
   0  15   2        3.22       59.01     65.71 o 
   1  15   2      745.72      779.71     96.95 o 
   2  15   2     1003.05     1136.66    109.43 o 
   3  15   2      246.30      446.78    136.28 o 
   4  15   2       35.70      122.52    119.86 o 
   5  15   2      209.62      273.02    129.04 o 
  -5  16   2       29.12        0.17    105.75 o 
  -4  16   2       51.11       62.65    117.98 o 
  -3  16   2      303.46      501.39    131.78 o 
  -2  16   2      248.21      270.91     77.61 o 
  -1  16   2      113.69      231.87     99.17 o 
   0  16   2       10.57       89.43     64.48 o 
   1  16   2      134.07      240.06     79.43 o 
   2  16   2      263.93      271.75     89.82 o 
   3  16   2      292.98      372.92    112.27 o 
   4  16   2       42.24       56.53    114.24 o 
   5  16   2       30.00       87.03    113.32 o 
  -4  17   2       49.65      101.51    110.05 o 
  -3  17   2      113.03      162.33    109.13 o 
  -2  17   2      113.00      108.79     73.56 o 
  -1  17   2       77.94      133.56     73.09 o 
   0  17   2       14.05       65.84     85.20 o 
   1  17   2       74.58       91.46     80.18 o 
   2  17   2      107.39      154.05     87.77 o 
   3  17   2      106.57      167.45    116.15 o 
   4  17   2       38.58       40.67    106.07 o 
  -4  18   2        0.38      -17.34     99.57 o 
  -3  18   2        6.81      -50.83    103.37 o 
  -2  18   2       98.79       78.10    112.53 o 
  -1  18   2      348.07      497.21     83.36 o 
   0  18   2        8.72      112.92    104.49 o 
   1  18   2      332.71      335.83    106.55 o 
   2  18   2      106.19       66.78     84.06 o 
   3  18   2        4.22       21.97    108.51 o 
   4  18   2        0.91      219.66    134.21 o 
  -3  19   2       14.22       18.48    128.90 o 
  -2  19   2       61.51      224.17    110.98 o 
  -1  19   2      121.06      219.22     96.79 o 
   0  19   2        0.06      -17.10     72.13 o 
   1  19   2      116.13     2456.58   1831.38 o 
   2  19   2       61.94       97.53     85.37 o 
   3  19   2       17.25       89.04    115.26 o 
  -3  20   2       26.33      -43.26    104.19 o 
  -2  20   2       11.17      -45.94    155.70 o 
  -1  20   2        3.85      -47.82     82.57 o 
   0  20   2        3.04      -20.89     99.55 o 
   1  20   2        3.94       -5.29     95.03 o 
   2  20   2       11.90       30.63    114.86 o 
   3  20   2       27.05       25.52    145.49 o 
  -2  21   2       32.20       91.89    130.17 o 
  -1  21   2       17.32      -67.48     99.22 o 
   0  21   2        0.33      -40.70    100.06 o 
   1  21   2       15.52      -90.23    107.89 o 
   2  21   2       34.99       53.60    127.62 o 
   1   0   3       68.19       31.08     28.70 o 
   2   0   3    17675.57    17256.74   1745.18 o 
   3   0   3     2451.14     2192.48    190.12 o 
   4   0   3      984.62      757.39     72.87 o 
   5   0   3       35.70       58.07     77.92 o 
   6   0   3      129.81      198.23     70.40 o 
   7   0   3      151.69      143.14     99.18 o 
  -7   1   3       99.80       83.18    100.52 o 
  -6   1   3      547.69      424.55    100.21 o 
  -5   1   3      222.91      149.75     59.43 o 
  -4   1   3      284.33      444.76    133.30 o 
  -3   1   3      334.35      364.34     47.56 o 
  -2   1   3     6849.35     7957.90    786.56 o 
  -1   1   3     4499.43     5776.33    572.17 o 
   0   1   3     9160.52    12261.75    932.17 o 
   1   1   3     4456.14     4967.07    431.41 o 
   2   1   3     6558.83     7586.39    617.14 o 
   3   1   3      345.83      258.18     76.31 o 
   4   1   3      294.17      542.25    195.86 o 
   5   1   3      197.62       55.61    103.09 o 
   6   1   3      569.57      499.54    121.21 o 
   7   1   3       96.44      254.07    285.87 o 
  -7   2   3      158.80      281.94    130.23 o 
  -6   2   3      182.77      140.76    102.18 o 
  -5   2   3     2520.60     2825.77    410.67 o 
  -4   2   3      181.45      136.50     62.90 o 
  -3   2   3     1855.91     2501.87    758.33 o 
  -2   2   3     6757.63     5791.56    521.31 o 
  -1   2   3    39141.16    42265.75   7727.53 o 
   0   2   3     1384.44     1406.22     43.61 o 
   1   2   3    38711.80    37957.15   1928.35 o 
   2   2   3     6400.06     5952.18    466.78 o 
   3   2   3     1817.69     2598.69    639.59 o 
   4   2   3      159.39      -38.66     74.17 o 
   5   2   3     2506.30     2534.11    236.55 o 
   6   2   3      175.26      245.09     71.44 o 
   7   2   3      164.75      160.80    193.99 o 
  -7   3   3      129.98      176.75     95.81 o 
  -6   3   3      257.39      332.33    101.71 o 
  -5   3   3     1241.52     1135.62     81.14 o 
  -4   3   3     1110.94     1020.24     79.05 o 
  -3   3   3      452.31      507.44     56.70 o 
  -2   3   3     6442.21     6204.70    228.54 o 
  -1   3   3    11909.38    11793.39    283.70 o 
   0   3   3     2708.31     2533.61     70.62 o 
   1   3   3    11283.28    10942.89    742.35 o 
   2   3   3     6131.40     5738.10    161.71 o 
   3   3   3      339.27      497.58     86.58 o 
   4   3   3     1065.87     1101.99    107.72 o 
   5   3   3     1148.83     1377.95    129.92 o 
   6   3   3      262.06      144.95     91.85 o 
   7   3   3      149.19      283.32    232.27 o 
  -7   4   3      223.18      239.74    114.07 o 
  -6   4   3      477.09      642.34    116.21 o 
  -5   4   3      377.43      345.73     87.41 o 
  -4   4   3     3757.31     4259.59    216.39 o 
  -3   4   3     1107.93     1179.36     98.69 o 
  -2   4   3     6822.91     7319.77    211.65 o 
  -1   4   3     4343.83     4243.43    254.78 o 
   0   4   3    27766.42    29120.93   1111.50 o 
   1   4   3     4081.11     4137.58    323.84 o 
   2   4   3     6714.05     6471.43    228.49 o 
   3   4   3      986.63     1134.95    119.85 o 
   4   4   3     3717.66     3834.00    246.12 o 
   5   4   3      347.03      391.82     91.95 o 
   6   4   3      461.37      631.26    139.28 o 
   7   4   3      236.13      173.57     98.17 o 
  -7   5   3      338.56      509.56    151.38 o 
  -6   5   3      455.58      537.40    107.61 o 
  -5   5   3     1316.64     1377.25    220.44 o 
  -4   5   3      318.74      338.18     65.78 o 
  -3   5   3      856.48     1055.80     96.63 o 
  -2   5   3     3950.84     3282.50     83.48 o 
  -1   5   3       31.21      737.04    236.10 o 
   0   5   3    10311.55     8997.83    705.38 o 
   1   5   3       37.75      862.28    281.71 o 
   2   5   3     3703.08     3674.54    154.00 o 
   3   5   3      777.32      745.38     51.00 o 
   4   5   3      340.46      318.08     63.56 o 
   5   5   3     1294.64      891.34    216.96 o 
   6   5   3      420.53      475.74    106.46 o 
   7   5   3      334.08      507.94    313.95 o 
  -7   6   3      144.12      167.58    113.35 o 
  -6   6   3      144.05      569.20    280.77 o 
  -5   6   3      631.57      768.12    182.50 o 
  -4   6   3      197.81      263.23    108.81 o 
  -3   6   3      844.81      797.31     62.28 o 
  -2   6   3      733.47      663.55     82.50 o 
  -1   6   3     1206.19     1653.74    159.09 o 
   0   6   3     2186.58     1763.54     62.32 o 
   1   6   3     1470.90     1516.60     68.89 o 
   2   6   3      692.68      632.21     51.43 o 
   3   6   3      812.97      724.57     71.06 o 
   4   6   3      228.27      227.07     48.97 o 
   5   6   3      618.54      651.02     81.69 o 
   6   6   3      134.57      298.47    153.67 o 
   7   6   3      129.16      482.41    268.01 o 
  -7   7   3      420.88      706.89    146.11 o 
  -6   7   3      878.61      882.32    152.99 o 
  -5   7   3      278.55      292.24    125.07 o 
  -4   7   3      734.30      988.40    186.33 o 
  -3   7   3     6310.26     6023.65    268.17 o 
  -2   7   3     4255.73     4157.44    240.94 o 
  -1   7   3      397.79      571.01    119.00 o 
   0   7   3      694.77      708.84     72.70 o 
   1   7   3      428.84      527.70    101.31 o 
   2   7   3     4340.76     4395.37    274.85 o 
   3   7   3     6136.90     5475.07    124.13 o 
   4   7   3      781.63      930.61    152.23 o 
   5   7   3      298.62      252.55     86.29 o 
   6   7   3      871.10      988.14    187.60 o 
   7   7   3      431.67      421.15    311.40 o 
  -7   8   3       81.49      223.09    128.93 o 
  -6   8   3      253.09      492.74    165.26 o 
  -5   8   3      371.19      509.40    119.36 o 
  -4   8   3     1397.38     1566.14    155.90 o 
  -3   8   3      758.49     1892.04    430.32 o 
  -2   8   3     1002.47      725.10     75.89 o 
  -1   8   3      774.14      869.58    313.85 o 
   0   8   3        2.60      222.67     49.06 o 
   1   8   3      786.23      892.73     99.12 o 
   2   8   3     1015.68      941.09     72.75 o 
   3   8   3      777.40     1035.75     71.63 o 
   4   8   3     1442.38     1729.16    119.31 o 
   5   8   3      376.63      482.08    107.26 o 
   6   8   3      271.54      585.53    183.78 o 
   7   8   3       93.60      288.96    177.96 o 
  -7   9   3       65.39      193.99    278.22 o 
  -6   9   3      252.00      313.20    161.01 o 
  -5   9   3      249.70      164.10    107.85 o 
  -4   9   3      439.80     4633.10   2996.57 o 
  -3   9   3      299.67      189.57     67.59 o 
  -2   9   3      433.22      395.23     86.95 o 
  -1   9   3     1475.30     1111.68    107.58 o 
   0   9   3       49.84       56.68     38.14 o 
   1   9   3     1406.10     1287.42     75.52 o 
   2   9   3      404.08      510.91     75.52 o 
   3   9   3      300.65      224.13     88.56 o 
   4   9   3      460.92      436.42     90.05 o 
   5   9   3      256.01      365.90    126.29 o 
   6   9   3      231.84      341.83    133.58 o 
   7   9   3       62.81       41.64    162.26 o 
  -6  10   3        4.11      -55.30    122.83 o 
  -5  10   3       43.25      150.43    185.05 o 
  -4  10   3      336.54      303.76    231.00 o 
  -3  10   3      774.76      641.50     83.98 o 
  -2  10   3      249.83      356.58     83.81 o 
  -1  10   3     2395.00     2174.96    199.67 o 
   0  10   3     1214.06     1632.13    113.47 o 
   1  10   3     2318.00     2279.21    171.31 o 
   2  10   3      254.91      351.24     60.29 o 
   3  10   3      836.87      809.59     84.77 o 
   4  10   3      360.44      217.63     93.30 o 
   5  10   3       41.77      204.09    118.87 o 
   6  10   3        5.17       76.32    112.34 o 
  -6  11   3       28.71       -4.42    123.79 o 
  -5  11   3      432.68      606.85    153.40 o 
  -4  11   3      188.84      405.78    123.62 o 
  -3  11   3     1467.60     1403.62    141.26 o 
  -2  11   3      122.36      341.85     79.46 o 
  -1  11   3      144.34      407.09    132.25 o 
   0  11   3        0.17      158.10     58.06 o 
   1  11   3      143.31      622.44    168.00 o 
   2  11   3      109.03      290.68     61.53 o 
   3  11   3     1568.25     1455.98    128.09 o 
   4  11   3      197.65      249.97    134.00 o 
   5  11   3      444.80      471.73    129.28 o 
   6  11   3       32.43       98.94    155.77 o 
  -6  12   3        7.40      -45.14    159.53 o 
  -5  12   3      115.16      187.87    118.87 o 
  -4  12   3       76.14      125.07    130.17 o 
  -3  12   3     2294.52     2132.83    175.91 o 
  -2  12   3      129.95      232.11     67.80 o 
  -1  12   3      391.32      572.97     94.31 o 
   0  12   3      603.19      531.69     55.84 o 
   1  12   3      413.37      438.21     56.02 o 
   2  12   3      117.23      209.91     72.95 o 
   3  12   3     2433.96     2613.94    206.41 o 
   4  12   3       93.01      274.69    178.67 o 
   5  12   3      108.14       58.21    121.20 o 
   6  12   3       10.51      278.56    347.13 o 
  -6  13   3      200.76      113.84    122.44 o 
  -5  13   3      201.13      139.96    120.59 o 
  -4  13   3       48.84      142.94    101.07 o 
  -3  13   3      124.59      112.37    119.08 o 
  -2  13   3     3801.10     4028.74    689.16 o 
  -1  13   3      390.88      466.95     76.58 o 
   0  13   3      390.54      474.91     60.95 o 
   1  13   3      382.91      450.64     62.06 o 
   2  13   3     3750.30     3939.81    227.09 o 
   3  13   3      121.38      247.50    107.94 o 
   4  13   3       50.67       90.69    134.00 o 
   5  13   3      202.13      225.94    123.54 o 
   6  13   3      191.51      316.43    146.49 o 
  -6  14   3       77.85       41.75    118.96 o 
  -5  14   3      133.20      227.90    156.25 o 
  -4  14   3      107.06      254.41    117.69 o 
  -3  14   3      134.69      205.46    113.58 o 
  -2  14   3      701.18      767.75     87.43 o 
  -1  14   3      829.28      901.78     94.77 o 
   0  14   3      408.65      564.00     79.92 o 
   1  14   3      801.10      818.20     94.68 o 
   2  14   3      693.64      992.67    114.15 o 
   3  14   3      147.98      205.32     88.50 o 
   4  14   3      113.27      198.55    144.25 o 
   5  14   3      127.79      224.32    123.62 o 
   6  14   3       80.65       36.24    139.58 o 
  -5  15   3       76.48      121.59    150.05 o 
  -4  15   3       62.82      166.76    122.04 o 
  -3  15   3      794.65      773.51    127.54 o 
  -2  15   3      172.06      143.73     83.27 o 
  -1  15   3      980.21      764.84     86.33 o 
   0  15   3      673.84      666.31     82.17 o 
   1  15   3     1046.21      985.90    101.02 o 
   2  15   3      154.91      139.56     93.06 o 
   3  15   3      784.82     1007.08    133.50 o 
   4  15   3       66.94       23.19    125.72 o 
   5  15   3       68.71       47.58    123.30 o 
  -5  16   3       19.29       -7.98    105.02 o 
  -4  16   3      115.92      139.02    120.14 o 
  -3  16   3       28.46      148.31    129.04 o 
  -2  16   3      561.89      514.46     95.39 o 
  -1  16   3       82.02       89.43     64.31 o 
   0  16   3      276.77      292.72    101.87 o 
   1  16   3       84.84      130.71     69.86 o 
   2  16   3      531.82      563.14     94.67 o 
   3  16   3       25.03       83.44    108.51 o 
   4  16   3      108.06      176.29    120.10 o 
   5  16   3       17.87       62.15    132.36 o 
  -4  17   3        4.78      -47.87     94.84 o 
  -3  17   3       71.94       88.09     96.87 o 
  -2  17   3     1053.76     1160.99    134.79 o 
  -1  17   3      332.33      319.47     76.65 o 
   0  17   3       32.77       20.34     84.96 o 
   1  17   3      346.49      269.83    112.31 o 
   2  17   3     1086.78     1261.57    200.18 o 
   3  17   3       70.79      383.72    153.15 o 
   4  17   3        5.97      -19.66    118.25 o 
  -4  18   3       39.12      177.85    150.59 o 
  -3  18   3      154.70      177.19    111.86 o 
  -2  18   3       58.21      121.84    100.53 o 
  -1  18   3      157.09      291.88     70.96 o 
   0  18   3      137.67      195.09    108.25 o 
   1  18   3      174.81      241.63     95.84 o 
   2  18   3       59.71       98.58     94.84 o 
   3  18   3      139.82      153.15    117.10 o 
   4  18   3       39.80       18.18    146.42 o 
  -3  19   3        2.46       -4.79    123.62 o 
  -2  19   3       49.14       57.92    116.14 o 
  -1  19   3       49.79       42.69    101.39 o 
   0  19   3        9.15       -7.99    103.77 o 
   1  19   3       58.11       28.33     88.70 o 
   2  19   3       52.82       79.68    123.56 o 
   3  19   3        1.46      -40.13    127.23 o 
  -3  20   3        4.71       36.03     94.64 o 
  -2  20   3       40.39      124.73    122.69 o 
  -1  20   3       16.08       46.70     79.17 o 
   0  20   3       83.74      263.39    101.73 o 
   1  20   3       19.60       53.42    126.35 o 
   2  20   3       40.95       81.59    101.73 o 
   3  20   3        6.34      204.20    206.75 o 
  -2  21   3       11.79       25.52    114.86 o 
  -1  21   3       41.84       51.05    114.86 o 
   0  21   3       73.09       78.08     80.26 o 
   1  21   3       44.55      -19.16     81.99 o 
   2  21   3       12.41       94.44    160.80 o 
   0   0   4     4198.10     4110.66    401.59 o 
   1   0   4      918.39      981.82     69.75 o 
   2   0   4        1.48      -24.67     57.47 o 
   3   0   4    14068.94    13851.85   1005.48 o 
   4   0   4      599.33      532.22    121.58 o 
   5   0   4     1259.64     1322.42    248.38 o 
   6   0   4        9.64       50.94    105.14 o 
   7   0   4      970.22     1112.84    169.06 o 
  -7   1   4       87.40      190.56    122.63 o 
  -6   1   4        4.57       32.87    116.04 o 
  -5   1   4     1184.73     1436.31    191.58 o 
  -4   1   4     1011.05      990.80     69.62 o 
  -3   1   4      292.73      288.71     55.89 o 
  -2   1   4     8426.96     8604.45    461.25 o 
  -1   1   4     3852.41     5017.93    458.47 o 
   0   1   4    42917.19    51980.91   3142.54 o 
   1   1   4     3862.25     4300.57    273.20 o 
   2   1   4     8371.11     8152.44    204.84 o 
   3   1   4      315.92      315.38     81.46 o 
   4   1   4      885.91      779.28     66.73 o 
   5   1   4     1202.76     1286.54    200.31 o 
   6   1   4        7.93      102.48     76.14 o 
   7   1   4       88.84      147.71    147.76 o 
  -7   2   4       49.93      121.64    110.31 o 
  -6   2   4      395.96      422.26    106.97 o 
  -5   2   4      170.54      196.88     72.21 o 
  -4   2   4     1697.53     1662.28     78.93 o 
  -3   2   4       94.14      105.48     60.79 o 
  -2   2   4    13137.16    12391.73    500.42 o 
  -1   2   4      223.73      225.77     51.22 o 
   0   2   4     1112.33     1470.24     52.04 o 
   1   2   4      201.95      219.75     57.71 o 
   2   2   4    13197.02    12926.34    632.20 o 
   3   2   4      105.70      299.70    154.87 o 
   4   2   4     1759.24     1795.07    153.85 o 
   5   2   4      164.32      174.23     92.39 o 
   6   2   4      364.53      375.41     83.89 o 
   7   2   4       48.62       15.54    121.96 o 
  -7   3   4       34.41      234.65    110.41 o 
  -6   3   4      565.75      540.55    117.32 o 
  -5   3   4        5.98      131.30     70.98 o 
  -4   3   4      385.50      386.27     61.42 o 
  -3   3   4     1046.17     1462.75    328.68 o 
  -2   3   4     8344.99     8036.70    275.16 o 
  -1   3   4     4668.31     5334.94    595.08 o 
   0   3   4    11766.87    12712.83    828.04 o 
   1   3   4     4589.94     5156.63    268.74 o 
   2   3   4     7934.67     7607.54    309.54 o 
   3   3   4     1145.48     1632.90    430.85 o 
   4   3   4      325.32      404.06     83.19 o 
   5   3   4       10.52       20.55     98.01 o 
   6   3   4      569.22      590.27    143.30 o 
   7   3   4       38.54      222.06    211.85 o 
  -7   4   4      243.68      321.81    135.89 o 
  -6   4   4       30.05      209.89    117.68 o 
  -5   4   4     1967.87     1707.04    257.36 o 
  -4   4   4       85.40       92.21     52.79 o 
  -3   4   4     2055.63     2029.97     92.77 o 
  -2   4   4      300.05      345.91     43.84 o 
  -1   4   4    41718.89    40690.20    706.51 o 
   0   4   4      983.35      999.73     54.16 o 
   1   4   4    41071.75    38934.50   1645.48 o 
   2   4   4      275.90      239.15     37.94 o 
   3   4   4     2002.45     1875.89    167.61 o 
   4   4   4       79.62       11.29     75.17 o 
   5   4   4     1860.55     1642.95    203.54 o 
   6   4   4       29.47      -17.71    112.83 o 
   7   4   4      249.43      538.57    257.80 o 
  -7   5   4       18.17      205.73    168.46 o 
  -6   5   4      119.84      266.85    125.63 o 
  -5   5   4      228.02      368.08    243.76 o 
  -4   5   4        4.92      -12.68     49.79 o 
  -3   5   4      716.02      686.99     70.01 o 
  -2   5   4     3823.72     3144.16    153.96 o 
  -1   5   4     2868.18     2755.91     87.86 o 
   0   5   4     1575.09     1581.78    197.47 o 
   1   5   4     2782.04     2768.77     99.12 o 
   2   5   4     3678.24     3183.96    127.10 o 
   3   5   4      640.91      747.95     61.45 o 
   4   5   4        6.25       27.00     48.61 o 
   5   5   4      248.81      386.27    125.63 o 
   6   5   4      118.92      244.73    128.12 o 
   7   5   4       18.91      119.96    227.17 o 
  -7   6   4        7.58      353.28    200.37 o 
  -6   6   4      598.70      562.67    206.75 o 
  -5   6   4       65.95      228.46    114.67 o 
  -4   6   4     1970.46     1896.17    144.04 o 
  -3   6   4     1341.90     1229.29     68.52 o 
  -2   6   4     7616.83     7889.37    149.14 o 
  -1   6   4      408.62      483.74    111.01 o 
   0   6   4        1.76      -33.23     32.78 o 
   1   6   4      416.35      557.53     85.42 o 
   2   6   4     7659.70     9072.71    640.67 o 
   3   6   4     1338.63     1441.93    155.84 o 
   4   6   4     2030.51     2161.31    142.88 o 
   5   6   4       57.54      538.14    164.68 o 
   6   6   4      618.09      735.79    145.60 o 
   7   6   4        7.95     -260.35    270.56 o 
  -7   7   4       98.51      181.80    132.21 o 
  -6   7   4      242.12     1564.96   1355.35 o 
  -5   7   4      421.02      648.04    136.15 o 
  -4   7   4      518.64      900.11    394.35 o 
  -3   7   4     2335.42     2128.47    144.05 o 
  -2   7   4      110.95      466.77    121.60 o 
  -1   7   4      330.07      440.13     77.74 o 
   0   7   4     2283.53     2203.78     73.84 o 
   1   7   4      398.47      656.93     88.79 o 
   2   7   4       87.04      526.78    201.15 o 
   3   7   4     2305.56     2291.58     93.62 o 
   4   7   4      454.51      775.43     85.20 o 
   5   7   4      436.96      565.14     79.13 o 
   6   7   4      232.69      352.24    222.06 o 
   7   7   4      110.56      122.65    141.58 o 
  -7   8   4      322.44      432.43    242.48 o 
  -6   8   4      212.18      361.44    152.66 o 
  -5   8   4       23.45       66.27     87.66 o 
  -4   8   4      137.18      181.22    193.99 o 
  -3   8   4      517.32      539.13     74.71 o 
  -2   8   4      233.48      248.28     66.94 o 
  -1   8   4      236.57      257.93     41.26 o 
   0   8   4      326.00      674.18     94.78 o 
   1   8   4      199.57      165.83     74.77 o 
   2   8   4      265.79      252.87     60.73 o 
   3   8   4      589.02      487.91     63.42 o 
   4   8   4      138.68      118.39     63.85 o 
   5   8   4       19.99       27.81     88.07 o 
   6   8   4      228.86      343.36    157.55 o 
   7   8   4      316.88      686.88    187.82 o 
  -7   9   4       60.48      114.86    211.85 o 
  -6   9   4      228.99      180.88    108.67 o 
  -5   9   4     2148.94     2186.53    260.35 o 
  -4   9   4      822.04     1054.16    186.33 o 
  -3   9   4     1184.21     1085.00    136.52 o 
  -2   9   4      559.59      539.61     94.21 o 
  -1   9   4      528.80      576.31     47.99 o 
   0   9   4      512.91      482.19     56.43 o 
   1   9   4      435.73      499.77     93.43 o 
   2   9   4      527.74      599.79    103.52 o 
   3   9   4     1266.81     1375.11     91.08 o 
   4   9   4      833.91      997.53     82.94 o 
   5   9   4     2186.51     2159.78    318.76 o 
   6   9   4      225.07      423.34    140.90 o 
   7   9   4       65.91        0.71    143.07 o 
  -6  10   4      160.91      114.79    140.19 o 
  -5  10   4      149.14      232.01    122.62 o 
  -4  10   4      194.10      124.74    105.57 o 
  -3  10   4     1271.40     1358.46    130.83 o 
  -2  10   4     2247.20     2086.56    246.35 o 
  -1  10   4      714.71      621.53     48.91 o 
   0  10   4     1896.67     1863.88     75.54 o 
   1  10   4      726.22      715.20     61.26 o 
   2  10   4     2087.02     2038.93     95.87 o 
   3  10   4     1348.75     1762.04    103.02 o 
   4  10   4      231.49      303.56     95.33 o 
   5  10   4      147.84      258.49    155.92 o 
   6  10   4      166.78      239.46    243.76 o 
  -6  11   4       77.93      164.69    132.21 o 
  -5  11   4       38.86      150.85    119.96 o 
  -4  11   4     1691.76     1483.36    155.90 o 
  -3  11   4      134.90      252.87     99.87 o 
  -2  11   4      795.33      854.78    107.02 o 
  -1  11   4      145.47      240.08     46.75 o 
   0  11   4    10106.23     8949.73    160.63 o 
   1  11   4      123.97      245.86     55.16 o 
   2  11   4      841.74      920.69     75.82 o 
   3  11   4      149.48      344.20     77.57 o 
   4  11   4     1824.03     1497.84    241.96 o 
   5  11   4       48.38      327.07    141.26 o 
   6  11   4       69.76      158.77    141.60 o 
  -6  12   4      110.17      163.53    321.61 o 
  -5  12   4      116.30      211.35    146.46 o 
  -4  12   4       91.01      183.78    181.22 o 
  -3  12   4     1236.17     1330.14    146.09 o 
  -2  12   4      549.86      850.98     99.63 o 
  -1  12   4      640.59      699.47     81.97 o 
   0  12   4      480.79      665.92     77.00 o 
   1  12   4      616.96      571.92     62.85 o 
   2  12   4      518.20      590.82     76.26 o 
   3  12   4     1274.24     1515.80    182.21 o 
   4  12   4      106.83      225.86    103.67 o 
   5  12   4      132.24      378.68    137.38 o 
   6  12   4      113.21      169.01    123.23 o 
  -6  13   4       17.68      151.47    152.04 o 
  -5  13   4      194.45      293.93    126.35 o 
  -4  13   4       18.62       20.00    174.84 o 
  -3  13   4     1107.17     1107.68    146.77 o 
  -2  13   4       36.92      271.20     74.27 o 
  -1  13   4      524.35      517.99     92.08 o 
   0  13   4       71.34       22.93     46.07 o 
   1  13   4      607.23      587.22     76.26 o 
   2  13   4       34.38      113.41     65.07 o 
   3  13   4     1141.10     1352.97    154.71 o 
   4  13   4       21.83       79.11    134.00 o 
   5  13   4      190.77      202.83    118.96 o 
   6  13   4       16.54       83.29    132.56 o 
  -6  14   4       21.13      134.41    165.91 o 
  -5  14   4       73.45      203.21    116.65 o 
  -4  14   4       17.65       92.67    108.53 o 
  -3  14   4       42.69      165.91    140.38 o 
  -2  14   4      284.70      426.84     87.89 o 
  -1  14   4       95.11      111.33     70.05 o 
   0  14   4      290.67      379.29     70.93 o 
   1  14   4      108.81      173.01     55.76 o 
   2  14   4      301.70      451.35    101.66 o 
   3  14   4       36.00       80.13     89.72 o 
   4  14   4       15.49       76.13    102.83 o 
   5  14   4       68.11      207.83    143.85 o 
   6  14   4       21.61      -11.31    134.76 o 
  -5  15   4       27.28      -10.09    117.75 o 
  -4  15   4       47.17      -18.20    106.70 o 
  -3  15   4       39.78      110.72     96.69 o 
  -2  15   4      364.43      345.82     95.35 o 
  -1  15   4      150.80      136.07     78.02 o 
   0  15   4       60.39       37.46     62.48 o 
   1  15   4      146.88      172.46     58.88 o 
   2  15   4      368.69      419.37     85.72 o 
   3  15   4       37.36       -0.74     82.76 o 
   4  15   4       43.33       69.80    103.01 o 
   5  15   4       26.90       26.28    121.58 o 
  -5  16   4       12.70      112.82    118.93 o 
  -4  16   4       12.44      -36.54     94.90 o 
  -3  16   4      145.27      228.74    122.37 o 
  -2  16   4      107.23       83.52     90.49 o 
  -1  16   4      573.62      679.35     95.90 o 
   0  16   4       62.82       -3.98     59.81 o 
   1  16   4      582.42      436.76    103.77 o 
   2  16   4      100.80      155.09     84.06 o 
   3  16   4      137.44      275.03    123.15 o 
   4  16   4       10.36       59.48    120.37 o 
   5  16   4       16.78       97.36    126.18 o 
  -4  17   4        4.17      156.73    132.25 o 
  -3  17   4        0.19       22.62     97.02 o 
  -2  17   4       73.52       42.24    181.22 o 
  -1  17   4      571.28      320.53     73.82 o 
   0  17   4        5.03       56.18     84.51 o 
   1  17   4      569.97      553.65    133.23 o 
   2  17   4       66.12      135.58     94.23 o 
   3  17   4        0.18       14.50    127.23 o 
   4  17   4        4.55       95.86    118.25 o 
  -4  18   4       88.34       48.89    172.29 o 
  -3  18   4       35.71      152.10    131.55 o 
  -2  18   4      428.22      447.96    108.25 o 
  -1  18   4       62.09      122.01     62.95 o 
   0  18   4        4.48       89.26     87.62 o 
   1  18   4       71.49      125.54    228.44 o 
   2  18   4      419.14      563.93    127.16 o 
   3  18   4       27.25       11.85    117.41 o 
   4  18   4       88.01       62.90    120.66 o 
  -3  19   4       21.79      -10.91     91.99 o 
  -2  19   4       64.53      164.64    118.12 o 
  -1  19   4        4.64      139.77     82.11 o 
   0  19   4      320.16      350.31    108.48 o 
   1  19   4        5.89       70.38     96.66 o 
   2  19   4       61.60      111.99     93.20 o 
   3  19   4       20.15      -12.01     98.05 o 
  -3  20   4       13.38       64.85    159.53 o 
  -2  20   4      220.27      175.90     94.64 o 
  -1  20   4        3.11      -63.81     95.66 o 
   0  20   4       40.71       66.08    111.51 o 
   1  20   4        3.04      264.43    123.54 o 
   2  20   4      216.16      324.94    123.13 o 
   3  20   4       12.23       22.97    145.49 o 
  -2  21   4       13.33      -74.02    150.59 o 
  -1  21   4       82.88       33.18    117.41 o 
   0  21   4        6.78       43.37    108.25 o 
   1  21   4       79.83       54.98    116.65 o 
   2  21   4       14.42      191.43    181.22 o 
   1   0   5       36.36       64.23     48.45 o 
   2   0   5     9523.83     9406.74    834.17 o 
   3   0   5     1348.03     1200.82    123.05 o 
   4   0   5     1297.10      898.10     94.31 o 
   5   0   5      279.76      404.76    130.11 o 
   6   0   5      465.03      558.04    116.35 o 
   7   0   5      117.54       -2.86     95.29 o 
  -7   1   5       29.61       88.84    120.93 o 
  -6   1   5      296.86      267.96     98.19 o 
  -5   1   5     1357.67     1313.29    106.67 o 
  -4   1   5     3132.96     3067.47    134.06 o 
  -3   1   5     2000.95     3633.21    753.77 o 
  -2   1   5    10286.85     9279.10    838.51 o 
  -1   1   5     6398.44     7773.65    713.26 o 
   0   1   5    31008.21    35489.79   1688.16 o 
   1   1   5     6385.56     6407.86    625.14 o 
   2   1   5    10128.18     8888.01    347.43 o 
   3   1   5     2105.53     2942.68    721.35 o 
   4   1   5     2919.13     2775.69    308.73 o 
   5   1   5     1321.75     1657.87    148.66 o 
   6   1   5      286.01      312.67    115.55 o 
   7   1   5       35.16       40.82    139.09 o 
  -7   2   5      459.95      588.47    140.88 o 
  -6   2   5       42.40      -47.29     83.46 o 
  -5   2   5      663.33      752.50    201.75 o 
  -4   2   5      610.45      508.32     96.27 o 
  -3   2   5     3848.80     3970.44    257.15 o 
  -2   2   5      810.52      690.87     67.05 o 
  -1   2   5    21249.93    20909.93   2570.31 o 
   0   2   5      783.82      870.84     49.74 o 
   1   2   5    21481.71    21740.01   1077.24 o 
   2   2   5      822.85      770.43    106.10 o 
   3   2   5     3491.01     2855.75    282.94 o 
   4   2   5      597.58      542.25     61.37 o 
   5   2   5      600.19      672.02    126.35 o 
   6   2   5       42.66       71.47     83.96 o 
   7   2   5      473.93      633.58    389.25 o 
  -7   3   5      251.90      201.17    119.44 o 
  -6   3   5      137.06       88.87     92.08 o 
  -5   3   5      573.20      579.49     92.17 o 
  -4   3   5     1552.23     1302.57    114.01 o 
  -3   3   5     8742.56     8275.61    348.72 o 
  -2   3   5      231.33      167.35     43.82 o 
  -1   3   5    14212.26    13770.70    842.33 o 
   0   3   5     7189.07     7371.69    320.11 o 
   1   3   5    13704.37    12959.19    672.10 o 
   2   3   5      246.53      265.28     42.13 o 
   3   3   5     8824.84     7658.83    635.92 o 
   4   3   5     1412.20     1302.22    199.25 o 
   5   3   5      522.34      561.71    109.19 o 
   6   3   5      139.11      126.10    125.10 o 
   7   3   5      249.87      197.41    145.49 o 
  -7   4   5       15.18      311.44    151.57 o 
  -6   4   5      249.58      244.54    116.23 o 
  -5   4   5       59.24       59.85     69.75 o 
  -4   4   5      616.66      593.69     69.26 o 
  -3   4   5      420.75      575.49    156.10 o 
  -2   4   5      630.67      828.68    171.86 o 
  -1   4   5      290.37      164.40     42.39 o 
   0   4   5    57644.91    61607.73   2348.56 o 
   1   4   5      278.85      377.19     53.25 o 
   2   4   5      716.27      873.66    113.91 o 
   3   4   5      426.89      528.27     70.01 o 
   4   4   5      567.75      420.91    185.84 o 
   5   4   5       68.27       95.97     93.99 o 
   6   4   5      233.01      146.62    105.27 o 
   7   4   5       14.72      242.48    296.08 o 
  -7   5   5      227.32      379.50    124.04 o 
  -6   5   5       40.69      200.71    113.20 o 
  -5   5   5      556.41      507.83    118.80 o 
  -4   5   5      110.62      105.57     67.83 o 
  -3   5   5       56.26      869.38    660.94 o 
  -2   5   5      841.73     2808.16    586.09 o 
  -1   5   5     6005.44     5373.70    482.91 o 
   0   5   5     9609.87     8761.44    410.78 o 
   1   5   5     5959.19     5339.64    316.47 o 
   2   5   5      932.50     1992.54    529.88 o 
   3   5   5       49.43      749.16    321.14 o 
   4   5   5      105.34      134.57     55.32 o 
   5   5   5      567.37      415.40     88.01 o 
   6   5   5       41.16      132.06     87.31 o 
   7   5   5      235.85      229.72    239.93 o 
  -7   6   5       19.91      -39.14    112.31 o 
  -6   6   5      321.97      699.77    162.35 o 
  -5   6   5      390.90      573.46    303.74 o 
  -4   6   5       15.31      288.40    172.29 o 
  -3   6   5     1705.81     1870.37    200.62 o 
  -2   6   5      540.54      420.62     54.02 o 
  -1   6   5     3210.17     3512.31    122.16 o 
   0   6   5      224.11      255.41     43.50 o 
   1   6   5     3390.08     3741.80    136.59 o 
   2   6   5      538.12      672.49    136.68 o 
   3   6   5     1736.42     1830.80     73.22 o 
   4   6   5       10.44       98.43     61.96 o 
   5   6   5      394.78      351.89     82.18 o 
   6   6   5      323.33      293.30     93.84 o 
   7   6   5       19.06      -38.97    142.44 o 
  -7   7   5        0.64        6.48    140.69 o 
  -5   7   5     1023.82     1282.43    158.17 o 
  -4   7   5      394.35      432.30    103.94 o 
  -3   7   5     1268.32     1288.26    119.89 o 
  -2   7   5      743.63      678.09     67.66 o 
  -1   7   5     5275.76     5176.73    224.26 o 
   0   7   5      958.15      712.31     52.45 o 
   1   7   5     5225.82     5538.48    313.43 o 
   2   7   5      770.65      684.02     84.84 o 
   3   7   5     1376.27     1223.17    107.21 o 
   4   7   5      370.80      467.37     83.86 o 
   5   7   5     1047.95     1014.17    128.98 o 
   6   7   5      334.64      324.16    219.51 o 
   7   7   5        1.72       31.64    150.63 o 
  -7   8   5       53.38      177.81    144.85 o 
  -6   8   5      379.89      366.61    126.50 o 
  -5   8   5        4.43        0.71     80.09 o 
  -4   8   5      991.83      628.95    104.28 o 
  -3   8   5      191.40      168.37     71.01 o 
  -2   8   5     2517.00     2400.99    242.66 o 
  -1   8   5      183.53      346.99     73.31 o 
   0   8   5    17430.83    16498.48    748.03 o 
   1   8   5      199.75      401.87     93.99 o 
   2   8   5     2826.12     2605.71    176.47 o 
   3   8   5      213.41      587.65     77.91 o 
   4   8   5     1015.46      907.81     85.59 o 
   5   8   5        2.28      169.86     87.12 o 
   6   8   5      393.47      532.16    162.44 o 
   7   8   5       46.75       78.46    152.50 o 
  -7   9   5       17.66      -73.22    116.14 o 
  -6   9   5      296.77      313.81    127.85 o 
  -5   9   5      405.42      522.49    191.43 o 
  -4   9   5     1554.97     1683.41    197.81 o 
  -3   9   5      138.28      150.17     85.73 o 
  -2   9   5     1001.13      951.37    110.54 o 
  -1   9   5      795.50      699.58     80.74 o 
   0   9   5     8435.05     7896.99    433.25 o 
   1   9   5      841.73      892.13     70.73 o 
   2   9   5     1030.74     1056.33     81.28 o 
   3   9   5      134.05      204.11     68.23 o 
   4   9   5     1654.33     1797.67    157.41 o 
   5   9   5      408.87      444.54    104.60 o 
   6   9   5      274.09      222.20    131.59 o 
   7   9   5       17.62      -37.31    172.29 o 
  -6  10   5       38.50      122.10    114.96 o 
  -5  10   5      175.98      228.07    107.60 o 
  -4  10   5       56.83      239.93    122.52 o 
  -3  10   5     5931.47     5322.67    350.96 o 
  -2  10   5      266.19      358.49     94.72 o 
  -1  10   5     2529.78     2351.66    156.58 o 
   0  10   5       12.09       57.57     74.80 o 
   1  10   5     2441.07     2443.32    128.58 o 
   2  10   5      247.13      635.42    169.06 o 
   3  10   5     6191.04     6458.81    551.47 o 
   4  10   5       45.06       73.63     89.51 o 
   5  10   5      195.28      250.83    101.64 o 
   6  10   5       36.25      143.69    148.63 o 
  -6  11   5        8.89      -53.76    135.99 o 
  -5  11   5      738.08      943.28    159.11 o 
  -4  11   5      226.29      697.78    150.21 o 
  -3  11   5     1202.75      874.61    126.18 o 
  -2  11   5       86.08      177.13     61.19 o 
  -1  11   5      912.31      893.05    114.95 o 
   0  11   5      435.84      648.27     60.41 o 
   1  11   5      957.98      790.89     66.84 o 
   2  11   5       91.81      366.28     73.31 o 
   3  11   5     1115.05      998.61    101.31 o 
   4  11   5      247.67      588.72    196.34 o 
   5  11   5      714.16     1134.15    178.76 o 
   6  11   5        7.22       96.20    122.04 o 
  -6  12   5      229.96      219.06    117.57 o 
  -5  12   5      101.98       69.32    107.07 o 
  -4  12   5      142.12      107.36     98.72 o 
  -3  12   5      725.49      736.64    120.66 o 
  -2  12   5      542.50      790.00    139.27 o 
  -1  12   5      346.24      334.58     72.75 o 
   0  12   5      414.39      360.21     56.83 o 
   1  12   5      343.36      322.36     60.12 o 
   2  12   5      582.52      756.32     78.01 o 
   3  12   5      726.09      662.34     94.42 o 
   4  12   5      153.54      182.46    124.95 o 
   5  12   5       97.98      186.07    141.66 o 
   6  12   5      221.67      126.82    145.49 o 
  -6  13   5       29.57      256.20    139.80 o 
  -5  13   5       24.76       35.15    116.65 o 
  -4  13   5      244.71      267.89    120.56 o 
  -3  13   5       37.90       30.37    134.00 o 
  -2  13   5     1340.96     1285.04    101.56 o 
  -1  13   5      137.23      242.65    111.26 o 
   0  13   5      318.86      344.17     55.00 o 
   1  13   5      141.53       77.88     55.78 o 
   2  13   5     1339.94     1314.25     92.08 o 
   3  13   5       38.40       77.09     86.99 o 
   4  13   5      265.64      347.35    125.10 o 
   5  13   5       26.13      136.13    129.61 o 
   6  13   5       32.02      105.39    148.83 o 
  -5  14   5      194.11      385.18    124.49 o 
  -4  14   5      168.58      167.59    110.65 o 
  -3  14   5      109.27      156.32    241.21 o 
  -2  14   5      270.45      657.34    253.00 o 
  -1  14   5      766.52      605.65     81.25 o 
   0  14   5        0.29       44.90     53.93 o 
   1  14   5      763.23      558.54     68.34 o 
   2  14   5      282.05      278.48     93.31 o 
   3  14   5      101.12       84.20    101.96 o 
   4  14   5      171.58      164.08    108.11 o 
   5  14   5      201.16      273.49    126.47 o 
  -5  15   5       43.12      265.30    152.62 o 
  -4  15   5       14.96       60.59    109.39 o 
  -3  15   5      112.74      146.60     96.79 o 
  -2  15   5       47.52       52.68     89.76 o 
  -1  15   5      322.21      368.58     80.64 o 
   0  15   5       28.72       12.11     61.66 o 
   1  15   5      304.48      341.77     67.18 o 
   2  15   5       45.21       93.34     83.90 o 
   3  15   5      106.74      153.68     98.21 o 
   4  15   5       15.40       25.98    109.99 o 
   5  15   5       44.10       89.75    116.32 o 
  -5  16   5       48.37       72.32    104.19 o 
  -4  16   5       59.27       84.93     95.34 o 
  -3  16   5       48.56       75.35    114.60 o 
  -2  16   5       12.26       99.94     86.58 o 
  -1  16   5      186.78      289.72     78.78 o 
   0  16   5        4.63      130.38     68.52 o 
   1  16   5      191.27       98.46     89.22 o 
   2  16   5        7.34       48.00     90.02 o 
   3  16   5       44.37      158.38    148.04 o 
   4  16   5       62.05       50.79    106.68 o 
   5  16   5       43.85       75.72    141.17 o 
  -4  17   5      183.52      236.44    139.91 o 
  -3  17   5       20.81      -63.83     91.96 o 
  -2  17   5       36.60      215.23    110.34 o 
  -1  17   5       51.65      -13.36     64.21 o 
   0  17   5       85.10      133.04     63.52 o 
   1  17   5       53.42      -40.96    110.72 o 
   2  17   5       34.58      115.60     80.27 o 
   3  17   5       21.78       52.84    107.20 o 
   4  17   5      169.80      196.05    132.21 o 
  -4  18   5       18.84       23.53    112.34 o 
  -3  18   5       47.75       89.38    111.56 o 
  -2  18   5      161.66      196.54     90.24 o 
  -1  18   5      167.23      219.66     77.75 o 
   0  18   5        4.02       46.24     77.55 o 
   1  18   5      184.76      296.08    140.38 o 
   2  18   5      155.48      165.56     98.05 o 
   3  18   5       38.05     -138.82    101.69 o 
   4  18   5       17.54      -21.40    116.61 o 
  -3  19   5        4.87      -12.03    108.48 o 
  -2  19   5       52.98       51.70     89.47 o 
  -1  19   5      273.25      349.30     83.47 o 
   0  19   5       24.38     1301.44   1001.83 o 
   1  19   5      267.26      398.99    119.48 o 
   2  19   5       53.39      -70.90    118.12 o 
   3  19   5        6.78      -39.14    129.35 o 
  -3  20   5       73.56      259.32    142.04 o 
  -2  20   5      203.43      287.39    107.85 o 
  -1  20   5        2.13       43.39    114.86 o 
   0  20   5       12.33       -1.29     78.50 o 
   1  20   5        3.90      109.76     85.37 o 
   2  20   5      204.48      445.34    141.26 o 
   3  20   5       77.69       61.26    204.20 o 
  -2  21   5       12.03     -125.07    102.10 o 
  -1  21   5        4.02      214.41    165.91 o 
   0  21   5        6.70      -12.88     80.30 o 
   1  21   5        4.24      -31.70     78.86 o 
   2  21   5       12.96       63.90    102.36 o 
   0   0   6     4431.20     5830.13    153.93 o 
   1   0   6     1593.42     1436.94    200.70 o 
   2   0   6      138.44      531.47     83.15 o 
   3   0   6        2.55       84.22     45.99 o 
   4   0   6      980.35     1018.94     76.61 o 
   5   0   6      299.19      257.02    187.89 o 
   6   0   6        1.42      -44.51     80.59 o 
   7   0   6      100.03      -97.84    109.58 o 
  -7   1   6       66.15      193.99    111.10 o 
  -6   1   6       98.43       63.54     85.73 o 
  -5   1   6     2322.10     2102.45    320.15 o 
  -4   1   6     1212.51     1131.97    107.95 o 
  -3   1   6     3038.26     3156.22    315.36 o 
  -2   1   6     2672.55     2247.58    235.42 o 
  -1   1   6     2958.09     2820.13    104.68 o 
   0   1   6    17311.98    18116.98   1553.19 o 
   1   1   6     2836.30     4259.40    557.05 o 
   2   1   6     2674.04     2613.04    313.12 o 
   3   1   6     3011.75     3519.85    162.47 o 
   4   1   6     1167.22     1031.28     87.34 o 
   5   1   6     2326.19     2466.59    364.96 o 
   6   1   6       87.32      150.46     98.76 o 
   7   1   6       73.06       76.92    152.02 o 
  -7   2   6       58.48      206.38    116.84 o 
  -6   2   6      147.41       69.80    102.24 o 
  -5   2   6      361.02      221.55     94.42 o 
  -4   2   6     2792.13     2671.93    222.01 o 
  -3   2   6     4469.77     4314.75    218.38 o 
  -2   2   6     5859.07     4847.85    458.01 o 
  -1   2   6     3469.43     4010.50    329.23 o 
   0   2   6    15534.47    18044.25    716.37 o 
   1   2   6     3422.43     4707.45    660.28 o 
   2   2   6     6029.26     4891.23    173.89 o 
   3   2   6     4472.18     4129.42    228.91 o 
   4   2   6     2688.47     3065.42    323.05 o 
   5   2   6      364.89      442.78    106.55 o 
   6   2   6      148.67       81.07    172.29 o 
   7   2   6       57.34      190.15    269.28 o 
  -7   3   6      195.78      467.33    140.15 o 
  -6   3   6      817.96      649.59    132.83 o 
  -5   3   6      116.48       75.40     98.66 o 
  -4   3   6     2983.59     2598.50    147.29 o 
  -3   3   6     5371.79     4643.70    107.62 o 
  -2   3   6     3874.67     3587.46    260.80 o 
  -1   3   6     2830.34     3057.68    303.74 o 
   0   3   6      239.36      326.39     60.84 o 
   1   3   6     2950.86     2872.20    202.48 o 
   2   3   6     3677.30     3854.14    196.15 o 
   3   3   6     5305.11     5154.66    193.86 o 
   4   3   6     2842.02     2438.12    340.04 o 
   5   3   6      122.82      113.64    103.61 o 
   6   3   6      757.26      605.55    144.61 o 
   7   3   6      203.77      245.01    152.99 o 
  -7   4   6       44.17        6.94    185.05 o 
  -6   4   6       20.21      202.75    112.09 o 
  -5   4   6      188.57      215.11     64.82 o 
  -4   4   6     1358.56     1105.64     87.94 o 
  -3   4   6      310.12      460.77    148.31 o 
  -2   4   6     1279.66     1289.01     94.84 o 
  -1   4   6    16704.02    18325.58    718.70 o 
   0   4   6     5009.42     4636.09    220.59 o 
   1   4   6    15831.88    16080.74    806.28 o 
   2   4   6     1196.59     1191.29     56.57 o 
   3   4   6      349.71      756.70    194.79 o 
   4   4   6     1322.19     1093.01     93.62 o 
   5   4   6      134.64      135.68    119.52 o 
   6   4   6       22.25       58.30    233.55 o 
   7   4   6       49.08      145.49    270.56 o 
  -7   5   6      251.09      307.82    152.91 o 
  -6   5   6      376.79      654.95    170.41 o 
  -5   5   6      287.89      212.82     81.87 o 
  -4   5   6      434.80      529.77    108.48 o 
  -3   5   6     5584.94     4818.53    122.64 o 
  -2   5   6      254.27      310.43     49.10 o 
  -1   5   6    21655.87    20607.48    433.39 o 
   0   5   6      441.07      435.18     62.27 o 
   1   5   6    20967.61    21904.29   1198.23 o 
   2   5   6      213.61      654.79    253.12 o 
   3   5   6     5514.60     4862.68    329.70 o 
   4   5   6      420.54      621.16     63.59 o 
   5   5   6      249.77      182.77     80.10 o 
   6   5   6      338.63      407.30     90.58 o 
   7   5   6      255.16      357.34    306.29 o 
  -7   6   6      101.96       89.12    106.00 o 
  -6   6   6      250.16      262.85    116.59 o 
  -5   6   6       28.67      106.85    103.53 o 
  -4   6   6     3265.29     3087.33    445.40 o 
  -3   6   6      423.07     1070.21    511.77 o 
  -2   6   6      360.83      630.48    324.28 o 
  -1   6   6     3164.33     3124.86    114.46 o 
   0   6   6    29281.77    24184.66   1338.52 o 
   1   6   6     3020.61     3384.48    115.95 o 
   2   6   6      316.97      467.01    130.42 o 
   3   6   6      389.91     1433.15    461.25 o 
   4   6   6     3141.75     2925.78    202.73 o 
   5   6   6       32.35      157.80     69.73 o 
   6   6   6      241.11      224.99     91.74 o 
   7   6   6       97.31      139.75    116.14 o 
  -7   7   6       46.16      221.95    121.82 o 
  -6   7   6       52.63       62.91    105.12 o 
  -5   7   6      533.20      566.40    126.71 o 
  -4   7   6      768.39      720.43    276.94 o 
  -3   7   6      184.58      418.63    202.92 o 
  -2   7   6     1441.30     1196.99    172.64 o 
  -1   7   6     3862.62     3051.52    333.76 o 
   0   7   6      617.43      556.67     54.77 o 
   1   7   6     3807.60     3424.01    301.39 o 
   2   7   6     1420.53     1374.54     85.59 o 
   3   7   6      144.78      259.32     64.84 o 
   4   7   6      762.74      697.32    140.00 o 
   5   7   6      560.79      504.11     86.04 o 
   6   7   6       63.79      142.81     93.13 o 
   7   7   6       52.68       93.50    145.66 o 
  -7   8   6      153.50      188.59    115.17 o 
  -6   8   6       17.87       89.34    193.99 o 
  -5   8   6       82.87       92.27     90.04 o 
  -4   8   6      196.59      411.98    113.02 o 
  -3   8   6     5086.52     4131.69    192.21 o 
  -2   8   6      102.38      123.29     58.15 o 
  -1   8   6     4804.01     3969.19     79.08 o 
   0   8   6      437.03      300.21     75.30 o 
   1   8   6     4895.27     4466.36    222.77 o 
   2   8   6       96.22      260.12     63.43 o 
   3   8   6     5251.63     4177.18    266.76 o 
   4   8   6      202.56      263.56     78.29 o 
   5   8   6       80.97       60.52     71.12 o 
   6   8   6       18.67       66.52    131.91 o 
   7   8   6      164.95      166.49    178.83 o 
  -7   9   6        7.99       98.03    109.37 o 
  -6   9   6       95.84      144.29    130.97 o 
  -5   9   6      232.54      291.99    129.85 o 
  -4   9   6      864.77     1003.95    148.32 o 
  -3   9   6      117.89       81.90     72.68 o 
  -2   9   6      942.34      903.36     76.17 o 
  -1   9   6     1614.54     1453.32     81.05 o 
   0   9   6     2110.56     1986.93     82.52 o 
   1   9   6     1688.11     2162.06    326.46 o 
   2   9   6      913.70     1001.95     77.87 o 
   3   9   6      102.99      186.76     71.12 o 
   4   9   6      899.55      943.28     97.14 o 
   5   9   6      236.35      232.04     96.20 o 
   6   9   6       95.53      160.65    132.33 o 
   7   9   6        9.00        4.94    137.01 o 
  -6  10   6       58.97      129.37    125.66 o 
  -5  10   6      152.82      149.14    115.29 o 
  -4  10   6      517.17      693.17    122.91 o 
  -3  10   6      850.34      646.53    101.39 o 
  -2  10   6      853.00     1254.66    284.23 o 
  -1  10   6       82.24       88.78     39.55 o 
   0  10   6        0.58       26.73     44.95 o 
   1  10   6      103.60      151.41     55.25 o 
   2  10   6      878.28     1141.82    151.30 o 
   3  10   6      906.66     1063.40    119.37 o 
   4  10   6      560.59      643.93     84.11 o 
   5  10   6      164.99      336.34    109.18 o 
   6  10   6       57.11      262.35    152.90 o 
  -6  11   6      210.31      238.88    112.85 o 
  -5  11   6       86.82       36.29     95.34 o 
  -4  11   6     1061.85     1199.16    162.08 o 
  -3  11   6      247.07      345.06    227.17 o 
  -2  11   6      587.54      688.56     79.67 o 
  -1  11   6      304.75      331.82     61.97 o 
   0  11   6     1294.69     1287.55     72.07 o 
   1  11   6      293.97      332.74     67.15 o 
   2  11   6      621.21      770.91     98.37 o 
   3  11   6      238.27      409.89    100.45 o 
   4  11   6     1148.54     1315.43    133.35 o 
   5  11   6       88.69       63.45    156.98 o 
   6  11   6      200.28      251.90    138.10 o 
  -6  12   6       43.98       69.74    140.11 o 
  -5  12   6      400.04      394.90    132.97 o 
  -4  12   6      557.34      812.65    143.41 o 
  -3  12   6      997.37     1018.44    128.14 o 
  -2  12   6      339.68      380.98     72.11 o 
  -1  12   6     1276.64     1057.84     90.85 o 
   0  12   6      438.93      408.53     56.37 o 
   1  12   6     1236.13     1088.58     82.17 o 
   2  12   6      376.14      351.60     66.75 o 
   3  12   6      977.17     1041.51    200.97 o 
   4  12   6      613.11      648.75    111.57 o 
   5  12   6      413.51      243.38    123.80 o 
   6  12   6       37.03       85.74    265.45 o 
  -6  13   6        8.21       27.35    141.66 o 
  -5  13   6      241.35      344.82    136.19 o 
  -4  13   6       39.27      109.76    100.41 o 
  -3  13   6      244.47      277.37     89.22 o 
  -2  13   6      115.37      251.28     70.17 o 
  -1  13   6       97.88      211.57     69.12 o 
   0  13   6       15.31       96.23     49.75 o 
   1  13   6       88.51      109.01     57.00 o 
   2  13   6      115.87      405.21     91.19 o 
   3  13   6      281.97      319.97     98.58 o 
   4  13   6       44.05      151.35    138.06 o 
   5  13   6      218.08      145.01    128.43 o 
   6  13   6        6.78      309.82    196.54 o 
  -5  14   6      191.06      202.27    113.93 o 
  -4  14   6      245.86      291.32    120.88 o 
  -3  14   6       78.77      129.31    103.37 o 
  -2  14   6       42.78       85.51     75.80 o 
  -1  14   6      462.11      335.63     72.92 o 
   0  14   6        2.69       50.26     65.65 o 
   1  14   6      470.23      344.55     65.56 o 
   2  14   6       37.73       27.97     95.68 o 
   3  14   6       85.03      109.88     93.36 o 
   4  14   6      250.92      353.28    147.96 o 
   5  14   6      180.81      178.80    190.16 o 
  -5  15   6       91.75      179.09    131.45 o 
  -4  15   6      316.07      432.25    196.54 o 
  -3  15   6       15.54       22.17     90.19 o 
  -2  15   6      719.44      498.40    109.67 o 
  -1  15   6      260.35      236.10     73.77 o 
   0  15   6       30.59      290.02    139.20 o 
   1  15   6      250.03      247.90     64.66 o 
   2  15   6      765.69      848.56    111.89 o 
   3  15   6       13.14       -5.88     81.30 o 
   4  15   6      327.16      546.33    145.34 o 
   5  15   6       87.67      213.31    134.77 o 
  -5  16   6      131.78      178.79    122.52 o 
  -4  16   6        7.91       40.75     99.87 o 
  -3  16   6       62.41       52.07     99.31 o 
  -2  16   6      119.03      104.46     89.63 o 
  -1  16   6      383.59      476.96     99.95 o 
   0  16   6       29.92       23.10     68.48 o 
   1  16   6      381.35      298.22    100.06 o 
   2  16   6      110.57      135.55     88.08 o 
   3  16   6       50.76       22.03     87.77 o 
   4  16   6        9.31      218.01    150.63 o 
   5  16   6      126.87      -15.31    165.91 o 
  -4  17   6       27.42      166.56    123.39 o 
  -3  17   6       23.14      106.25    100.82 o 
  -2  17   6        8.61      -23.84     98.25 o 
  -1  17   6      181.02      156.03     81.70 o 
   0  17   6       53.72      104.95     71.20 o 
   1  17   6      199.54      157.44    106.23 o 
   2  17   6        7.85       36.35     83.52 o 
   3  17   6       21.26       -3.01     94.67 o 
   4  17   6       21.78      229.95    137.26 o 
  -4  18   6       86.30      198.40    116.40 o 
  -3  18   6       88.28       35.93     92.83 o 
  -2  18   6      152.87      147.39     84.31 o 
  -1  18   6       84.89      205.86     79.44 o 
   0  18   6        1.65       69.78     90.81 o 
   1  18   6       85.77       85.30    174.84 o 
   2  18   6      159.90      239.44    132.65 o 
   3  18   6       87.63        2.18    122.44 o 
   4  18   6       82.04      121.25    112.79 o 
  -3  19   6       29.63      232.51    191.43 o 
  -2  19   6       43.86      -48.80     82.77 o 
  -1  19   6       27.48       -7.02     85.73 o 
   0  19   6       10.72     -147.53     98.35 o 
   1  19   6       26.18       60.67    100.58 o 
   2  19   6       48.74       75.07    108.51 o 
   3  19   6       27.18       -7.66    142.94 o 
  -2  20   6       71.28      109.57    112.79 o 
  -1  20   6        8.38       58.71    114.86 o 
   0  20   6       10.42      -50.40    106.44 o 
   1  20   6        7.70      -62.16    144.21 o 
   2  20   6       67.46       39.55     94.74 o 
  -1  21   6       76.43        2.55    117.41 o 
   0  21   6        7.45      107.92    115.34 o 
   1  21   6       74.18      109.76    119.96 o 
   1   0   7      184.01       98.79     47.59 o 
   2   0   7      498.35      511.18     49.37 o 
   3   0   7      197.35      645.15    155.67 o 
   4   0   7       81.84       51.20     56.48 o 
   5   0   7      132.17       -7.36     85.79 o 
   6   0   7       46.10       -1.49    100.90 o 
   7   0   7        4.10       44.87    113.79 o 
  -7   1   7      316.90      414.79    123.14 o 
  -6   1   7      114.20      133.23    104.80 o 
  -5   1   7      315.25      305.96    100.00 o 
  -4   1   7      602.78      970.21     86.29 o 
  -3   1   7     3348.26     3330.39    111.26 o 
  -2   1   7      493.48      584.76     48.03 o 
  -1   1   7     1131.77     1207.07     73.94 o 
   0   1   7      464.44      646.30    113.64 o 
   1   1   7     1200.48     1211.61     98.03 o 
   2   1   7      446.24      459.26     96.72 o 
   3   1   7     3258.53     3097.71    252.27 o 
   4   1   7      598.95      750.07    185.22 o 
   5   1   7      300.09      353.35    102.00 o 
   6   1   7      105.93      174.16    104.31 o 
   7   1   7      312.38      492.65    246.31 o 
  -7   2   7       73.89      145.65    103.32 o 
  -6   2   7      147.06      227.15    102.36 o 
  -5   2   7       71.64      100.34     93.76 o 
  -4   2   7      544.58      584.04     66.16 o 
  -3   2   7      643.07      674.15     99.84 o 
  -2   2   7     6492.65     6180.81    338.39 o 
  -1   2   7     2520.95     2476.71    100.27 o 
   0   2   7       99.75      215.44     50.02 o 
   1   2   7     2664.71     2646.93    210.84 o 
   2   2   7     6170.14     6475.53    241.62 o 
   3   2   7      578.21      444.05     67.15 o 
   4   2   7      503.19      522.48     89.85 o 
   5   2   7       41.30       31.57    101.42 o 
   6   2   7      129.07      176.97    123.28 o 
   7   2   7       69.09       80.80    114.27 o 
  -7   3   7      177.45      344.88    197.86 o 
  -6   3   7      337.23      471.15    199.98 o 
  -5   3   7      383.47      352.14    103.51 o 
  -4   3   7      741.27      758.35     77.57 o 
  -3   3   7     6726.07     5455.00    322.12 o 
  -2   3   7     1974.21     1959.97    223.27 o 
  -1   3   7     4668.25     4370.79    240.88 o 
   0   3   7     2780.97     2952.17    102.82 o 
   1   3   7     4725.70     4765.58    330.05 o 
   2   3   7     1899.89     1702.14    129.23 o 
   3   3   7     6618.12     5953.14    346.95 o 
   4   3   7      741.25     1131.82    147.74 o 
   5   3   7      323.64      483.47    107.34 o 
   6   3   7      318.85      274.91    116.34 o 
   7   3   7      205.12      278.25    128.69 o 
  -7   4   7      443.58      274.92    137.83 o 
  -6   4   7      621.33      666.21    144.21 o 
  -5   4   7      170.36      571.75     91.45 o 
  -4   4   7     4472.23     3981.42    293.68 o 
  -3   4   7     8733.87     7145.98    368.39 o 
  -2   4   7     2636.90     2714.13    261.63 o 
  -1   4   7     7434.00     7304.52    292.25 o 
   0   4   7     7133.69     6670.51    355.93 o 
   1   4   7     7293.24     8203.83    425.97 o 
   2   4   7     2584.29     2762.47    167.26 o 
   3   4   7     8382.72     7783.94    430.49 o 
   4   4   7     4331.29     3998.34    403.42 o 
   5   4   7      163.15      370.75    102.24 o 
   6   4   7      645.30      682.05    113.19 o 
   7   4   7      462.46      425.56    106.24 o 
  -7   5   7      155.80      271.10    149.21 o 
  -6   5   7      246.02      377.57    134.16 o 
  -5   5   7     1148.29      972.61    170.23 o 
  -4   5   7     2378.60     2155.50    191.43 o 
  -3   5   7     1508.21     1472.04     77.58 o 
  -2   5   7     7387.96     7430.03    430.72 o 
  -1   5   7     4026.62     3792.16    146.61 o 
   0   5   7     4616.80     4396.81    111.00 o 
   1   5   7     4025.18     4002.22    114.58 o 
   2   5   7     6929.99     6944.02    118.81 o 
   3   5   7     1310.38     1382.68     75.75 o 
   4   5   7     2238.29     1930.40    228.38 o 
   5   5   7     1068.73     1093.60    111.21 o 
   6   5   7      280.55      412.83     87.21 o 
   7   5   7      174.52       30.63    270.56 o 
  -7   6   7       77.33      199.91    148.26 o 
  -6   6   7      578.18      666.19    166.16 o 
  -5   6   7      781.93      646.89    115.85 o 
  -4   6   7       69.27      447.94    284.60 o 
  -3   6   7      162.88      195.91     80.30 o 
  -2   6   7     4932.80     4524.55    364.80 o 
  -1   6   7     3760.54     3529.62    232.32 o 
   0   6   7       47.92       74.23     73.35 o 
   1   6   7     3712.06     3589.86    191.99 o 
   2   6   7     4538.20     4771.54    527.94 o 
   3   6   7      115.61      122.51     58.41 o 
   4   6   7       84.62      164.87     58.97 o 
   5   6   7      768.99      699.57     98.85 o 
   6   6   7      573.15      566.03    106.05 o 
   7   6   7       81.62      239.50    142.80 o 
  -7   7   7      191.54      374.54    164.28 o 
  -6   7   7      249.68      534.36    161.01 o 
  -5   7   7      262.13      125.87     88.19 o 
  -4   7   7     2221.79     2258.53    161.85 o 
  -3   7   7     1273.43     1384.08    121.02 o 
  -2   7   7      724.75      626.16     58.49 o 
  -1   7   7     2682.41     2428.06     96.86 o 
   0   7   7     9613.83     8528.59    194.15 o 
   1   7   7     2494.83     2250.75    107.51 o 
   2   7   7      653.24      670.51     88.42 o 
   3   7   7     1157.25     1028.80    125.95 o 
   4   7   7     2274.22     2293.53    318.31 o 
   5   7   7      277.59      390.12     92.99 o 
   6   7   7      221.88      258.33    119.79 o 
   7   7   7      184.50      332.94    162.16 o 
  -7   8   7       43.48      278.74    163.88 o 
  -6   8   7       84.69      178.90    152.99 o 
  -5   8   7       74.50       36.86     80.09 o 
  -4   8   7     1515.69     1430.40    143.51 o 
  -3   8   7      150.74      177.92     72.36 o 
  -2   8   7      757.44     1056.30    165.95 o 
  -1   8   7      141.37      132.70     63.00 o 
   0   8   7     1468.09     1377.11     87.31 o 
   1   8   7      101.07      151.34     54.51 o 
   2   8   7      728.82     1023.72    197.98 o 
   3   8   7      127.94      228.26     69.84 o 
   4   8   7     1590.54     1571.52    118.49 o 
   5   8   7       81.12       62.88     82.96 o 
   6   8   7       77.59      232.88     98.56 o 
   7   8   7       44.31      103.94    143.60 o 
  -7   9   7        9.36       33.31    138.69 o 
  -6   9   7       78.20      114.86    191.43 o 
  -5   9   7      114.46      443.56    317.78 o 
  -4   9   7        8.81      178.47    109.98 o 
  -3   9   7       73.84      386.77    349.69 o 
  -2   9   7      586.27      475.65     66.96 o 
  -1   9   7     2611.19     2103.59    245.25 o 
   0   9   7      156.53      145.15     40.76 o 
   1   9   7     2555.49     2562.44    107.21 o 
   2   9   7      576.93      468.91     64.15 o 
   3   9   7       69.57      179.45     68.72 o 
   4   9   7       12.87       57.91     65.56 o 
   5   9   7      134.39      172.95     88.58 o 
   6   9   7       78.49       92.26    153.40 o 
   7   9   7        9.62      -60.19    149.73 o 
  -6  10   7       66.89       97.94    125.94 o 
  -5  10   7      220.29      208.58    129.19 o 
  -4  10   7      476.26      405.43    108.60 o 
  -3  10   7      252.84      145.49     73.51 o 
  -2  10   7      106.98       84.88     56.50 o 
  -1  10   7      754.48      658.62     52.41 o 
   0  10   7       25.96       21.07     44.73 o 
   1  10   7      774.56      810.50     71.53 o 
   2  10   7      100.99      219.02     68.22 o 
   3  10   7      250.86      326.02     84.76 o 
   4  10   7      485.96      609.92     81.54 o 
   5  10   7      206.38      246.39    101.39 o 
   6  10   7       72.41       70.38    123.91 o 
  -6  11   7        1.97       70.48    119.92 o 
  -5  11   7       36.19      900.01    797.64 o 
  -4  11   7      211.34      261.06     95.35 o 
  -3  11   7      784.06      672.83    126.35 o 
  -2  11   7      215.51      405.01     71.08 o 
  -1  11   7       11.02       -1.02     49.59 o 
   0  11   7      746.55      709.25     60.32 o 
   1  11   7        7.55       30.17     50.06 o 
   2  11   7      208.17      337.89     71.33 o 
   3  11   7      824.70     1092.46    119.39 o 
   4  11   7      237.41      323.81    156.94 o 
   5  11   7       41.42      -59.04    100.08 o 
   6  11   7        2.28       62.42    144.28 o 
  -6  12   7       37.87      110.26    151.87 o 
  -5  12   7        2.39      -11.49    108.29 o 
  -4  12   7      439.47      380.82    103.37 o 
  -3  12   7      207.95      327.06     91.20 o 
  -2  12   7      506.35      608.92     76.22 o 
  -1  12   7      210.98      274.04     67.38 o 
   0  12   7       58.77      116.57     52.63 o 
   1  12   7      180.85      194.20     56.78 o 
   2  12   7      492.35      738.08     86.95 o 
   3  12   7      251.58      294.39     76.93 o 
   4  12   7      451.59      494.71    106.80 o 
   5  12   7        2.57      141.47    154.42 o 
   6  12   7       38.21      -79.88    122.10 o 
  -6  13   7      144.80      254.46    135.22 o 
  -5  13   7      406.37      457.67    121.81 o 
  -4  13   7      185.47      202.42    121.39 o 
  -3  13   7      158.27      114.16    100.82 o 
  -2  13   7      871.05      433.10    223.99 o 
  -1  13   7     1578.36     1314.12     99.11 o 
   0  13   7      710.06      697.56     83.71 o 
   1  13   7     1476.96     1244.10     84.22 o 
   2  13   7      876.25      824.51     86.12 o 
   3  13   7      180.70      262.42    105.77 o 
   4  13   7      194.42      270.66     99.24 o 
   5  13   7      399.91      390.70    242.48 o 
   6  13   7      131.62       85.60    144.99 o 
  -5  14   7      402.57      425.99    155.70 o 
  -4  14   7       80.31      154.38    111.20 o 
  -3  14   7       21.56       66.44    135.28 o 
  -2  14   7      677.16      739.60    117.71 o 
  -1  14   7      624.73      545.39     93.45 o 
   0  14   7      347.06      380.12     73.88 o 
   1  14   7      555.57      514.08     69.76 o 
   2  14   7      661.10      573.33     86.47 o 
   3  14   7       35.94       45.92     80.43 o 
   4  14   7       85.94       96.02    115.91 o 
   5  14   7      405.48      338.85    130.83 o 
  -5  15   7       10.06        4.48    110.05 o 
  -4  15   7      190.33      351.20    111.34 o 
  -3  15   7      252.80      413.88    113.45 o 
  -2  15   7       26.63       84.63    113.58 o 
  -1  15   7      221.53      208.64     84.98 o 
   0  15   7      523.51     1062.57    244.44 o 
   1  15   7      264.63      251.49     68.82 o 
   2  15   7       28.27       26.76     76.60 o 
   3  15   7      233.10      467.38    110.46 o 
   4  15   7      187.99      152.00    104.49 o 
   5  15   7        7.99        9.69    114.00 o 
  -5  16   7      147.59      311.65    118.31 o 
  -4  16   7      199.54      241.36    118.27 o 
  -3  16   7      108.32      126.05    122.52 o 
  -2  16   7       50.97      103.69     88.90 o 
  -1  16   7      814.67      616.95     90.14 o 
   0  16   7       88.52      129.17     71.97 o 
   1  16   7      856.80      833.34     97.06 o 
   2  16   7       68.03       67.31     75.76 o 
   3  16   7      104.73      121.68     92.25 o 
   4  16   7      187.59      251.27    119.20 o 
   5  16   7      143.41      192.01    146.39 o 
  -4  17   7       42.92      -55.24    131.78 o 
  -3  17   7       49.56       38.65     87.94 o 
  -2  17   7      136.54      115.69    107.89 o 
  -1  17   7      214.54      293.36     90.58 o 
   0  17   7       10.74       20.77     70.50 o 
   1  17   7      226.13      297.26    105.29 o 
   2  17   7      140.57      911.02    977.59 o 
   3  17   7       46.92       65.38     96.08 o 
   4  17   7       49.47       42.08    108.54 o 
  -4  18   7       30.41       70.57    110.33 o 
  -3  18   7      155.84      252.95    110.81 o 
  -2  18   7      103.37       34.86    119.96 o 
  -1  18   7      112.06      115.96     81.47 o 
   0  18   7       13.54      -42.73     80.93 o 
   1  18   7      117.17      199.27    108.95 o 
   2  18   7      104.57     1688.67   1282.60 o 
   3  18   7      142.22      221.12     93.27 o 
   4  18   7       34.92       43.45    144.72 o 
  -3  19   7        3.98      -70.39    118.96 o 
  -2  19   7        7.59       65.27     91.89 o 
  -1  19   7       26.66       36.61    101.18 o 
   0  19   7       17.81      -33.65     83.04 o 
   1  19   7       28.12       14.60    102.36 o 
   2  19   7        7.27       11.46    104.65 o 
   3  19   7        4.15        2.55    191.43 o 
  -2  20   7        6.26      -67.25     91.33 o 
  -1  20   7       20.90       12.76    163.36 o 
   0  20   7       65.02       76.46     82.96 o 
   1  20   7       21.28       10.38     82.96 o 
   2  20   7        6.23      -53.14    112.31 o 
  -1  21   7       18.55       48.50    163.36 o 
   0  21   7        3.72       42.74     98.82 o 
   1  21   7       17.18        1.13     95.67 o 
   0   0   8    12119.33    14337.67   1451.84 o 
   1   0   8     1229.17     1240.46     88.46 o 
   2   0   8    10244.26     9508.99    678.25 o 
   3   0   8     1147.49     1168.94     79.60 o 
   4   0   8     1788.39     1331.84    122.25 o 
   5   0   8      157.00      167.38    100.96 o 
   6   0   8      316.82      548.94    132.50 o 
   7   0   8      360.33      356.34    214.41 o 
  -7   1   8      516.65      458.59    331.82 o 
  -6   1   8      473.16      704.64    119.97 o 
  -5   1   8      358.77      278.61     99.10 o 
  -4   1   8     2715.48     2465.77    223.63 o 
  -3   1   8     3759.64     3659.30    358.10 o 
  -2   1   8     7244.88     7272.05    156.45 o 
  -1   1   8     1149.61     1326.39     91.55 o 
   0   1   8     1282.60     1586.57    129.97 o 
   1   1   8     1201.22     1059.60     72.97 o 
   2   1   8     6883.77     5912.09    372.71 o 
   3   1   8     3788.03     3401.09    163.22 o 
   4   1   8     2696.76     2487.04    144.61 o 
   5   1   8      367.93      410.02    122.88 o 
   6   1   8      433.10      321.61    113.10 o 
   7   1   8      516.25      579.54    160.57 o 
  -7   2   8      266.36      349.31    114.42 o 
  -6   2   8      534.43      998.63    145.04 o 
  -5   2   8      370.22      470.37    125.31 o 
  -4   2   8      471.84      414.10     85.31 o 
  -3   2   8     1635.91     1609.99    146.65 o 
  -2   2   8     1085.64     1548.66    217.63 o 
  -1   2   8     4511.98     4423.89    119.89 o 
   0   2   8      449.73     1683.56    359.79 o 
   1   2   8     4774.67     4500.58    181.03 o 
   2   2   8     1008.50     1006.50    152.95 o 
   3   2   8     1477.67     1532.59    107.54 o 
   4   2   8      496.15      383.61     85.95 o 
   5   2   8      350.01      587.17    176.25 o 
   6   2   8      531.48      584.41    153.30 o 
   7   2   8      288.70      278.99    247.59 o 
  -7   3   8      327.86      280.00    165.91 o 
  -6   3   8      377.24      723.79    193.38 o 
  -5   3   8      735.45      748.16    187.03 o 
  -4   3   8     1188.44     1397.86    104.72 o 
  -3   3   8     3051.69     2690.99    171.52 o 
  -2   3   8       41.20      410.83    127.52 o 
  -1   3   8     2893.67     2747.39    273.51 o 
   0   3   8      588.05      711.85     67.67 o 
   1   3   8     3070.91     2738.55     62.05 o 
   2   3   8       36.41      918.60    302.75 o 
   3   3   8     2761.27     3019.07    100.45 o 
   4   3   8     1168.34     1586.13     98.12 o 
   5   3   8      624.21      415.37    102.72 o 
   6   3   8      379.74      432.21    132.00 o 
   7   3   8      333.80      407.02    158.72 o 
  -7   4   8       89.23      272.85    150.14 o 
  -6   4   8      844.58      803.55    262.90 o 
  -5   4   8      222.74      219.01    127.80 o 
  -4   4   8      173.16      327.16     72.92 o 
  -3   4   8      376.32      545.00    112.38 o 
  -2   4   8     2081.09     2205.70    362.45 o 
  -1   4   8     2264.31     2547.90    146.77 o 
   0   4   8     2209.06     2702.63    163.65 o 
   1   4   8     2335.65     2421.20    130.51 o 
   2   4   8     2105.17     1797.37    175.23 o 
   3   4   8      342.84      591.10     96.84 o 
   4   4   8      158.48      296.99     61.17 o 
   5   4   8      191.59      188.21     81.11 o 
   6   4   8      804.77      794.64    111.81 o 
   7   4   8       96.91      304.74    101.09 o 
  -7   5   8       87.24      257.04    128.90 o 
  -6   5   8      252.12      347.81    196.54 o 
  -5   5   8      432.86      511.37    166.85 o 
  -4   5   8     1683.73     1698.59    166.36 o 
  -3   5   8      981.15      779.51    104.65 o 
  -2   5   8     3395.26     3802.41    198.96 o 
  -1   5   8     5654.71     5729.99    176.88 o 
   0   5   8    12249.93    11308.90    169.08 o 
   1   5   8     5715.65     5773.05    214.60 o 
   2   5   8     3406.10     3993.36    150.74 o 
   3   5   8      961.22      915.67     99.48 o 
   4   5   8     1658.84     1754.47    102.03 o 
   5   5   8      388.78      543.39     91.93 o 
   6   5   8      262.48      197.60     88.72 o 
   7   5   8       82.63      106.13    146.77 o 
  -7   6   8       68.88      111.96    130.62 o 
  -6   6   8      160.23      706.76    686.61 o 
  -5   6   8      209.42      196.34     81.97 o 
  -4   6   8      396.15      529.18    106.62 o 
  -3   6   8     2619.21     2611.74    339.48 o 
  -2   6   8     2331.72     2392.89    160.34 o 
  -1   6   8     4797.97     4741.94    186.98 o 
   0   6   8      549.12      473.41     58.01 o 
   1   6   8     4787.60     4494.08    415.94 o 
   2   6   8     2322.34     1963.70    112.00 o 
   3   6   8     2544.46     2072.66    283.57 o 
   4   6   8      411.65      508.18    128.94 o 
   5   6   8      184.96      224.87     77.70 o 
   6   6   8      160.45      301.62     86.88 o 
   7   6   8       71.22      193.99    283.32 o 
  -7   7   8       83.21      177.51    136.74 o 
  -6   7   8      209.66      145.29    118.99 o 
  -5   7   8       79.43      159.56     97.45 o 
  -4   7   8      578.65      658.02    118.69 o 
  -3   7   8      432.48      378.78    103.37 o 
  -2   7   8     3445.06     3125.44    384.13 o 
  -1   7   8     8293.90     8528.96    713.83 o 
   0   7   8     1099.49      644.13    143.57 o 
   1   7   8     8424.98     8867.71    369.15 o 
   2   7   8     3220.13     3441.80    151.37 o 
   3   7   8      376.47      316.05     64.73 o 
   4   7   8      643.25      669.51     87.59 o 
   5   7   8       92.60      133.08     87.00 o 
   6   7   8      203.13      343.63    148.32 o 
   7   7   8       79.74      159.99    125.10 o 
  -7   8   8        0.65      318.09    152.27 o 
  -6   8   8      340.05      410.46    128.87 o 
  -5   8   8       89.37      453.06    135.28 o 
  -4   8   8      623.21      587.34    101.79 o 
  -3   8   8      461.14      511.46     94.64 o 
  -2   8   8     2018.24     2048.44    301.74 o 
  -1   8   8     1385.80     1383.03     84.74 o 
   0   8   8      369.23      570.46    107.58 o 
   1   8   8     1412.03     1500.90     69.41 o 
   2   8   8     1812.55     2355.31    206.50 o 
   3   8   8      474.34      500.02     73.42 o 
   4   8   8      705.23      675.13     86.38 o 
   5   8   8       79.41      244.47     88.63 o 
   6   8   8      322.50      391.50    104.38 o 
   7   8   8        0.56     -186.74    124.50 o 
  -6   9   8      363.50      369.51    192.71 o 
  -5   9   8      261.72       47.60     80.67 o 
  -4   9   8       54.32       84.73    141.66 o 
  -3   9   8      461.34      896.31    220.79 o 
  -2   9   8     2497.07     2383.66    173.94 o 
  -1   9   8      431.73      419.05     43.17 o 
   0   9   8     4726.76     4955.80    134.47 o 
   1   9   8      430.51      571.81     72.95 o 
   2   9   8     2471.93     2136.24    201.52 o 
   3   9   8      465.77     1075.97    269.68 o 
   4   9   8       44.56      100.97     72.66 o 
   5   9   8      261.93      197.83    107.07 o 
   6   9   8      361.12      313.67    112.16 o 
  -6  10   8      107.70      227.17    199.09 o 
  -5  10   8      444.27      374.09    128.90 o 
  -4  10   8      492.58      812.92    225.89 o 
  -3  10   8      504.36      431.79     90.15 o 
  -2  10   8      368.54      592.99     94.86 o 
  -1  10   8     1199.30     1027.07     83.45 o 
   0  10   8      391.69      407.91     54.55 o 
   1  10   8     1262.56     1167.38     79.57 o 
   2  10   8      393.84      441.26     69.67 o 
   3  10   8      516.36      527.47     90.49 o 
   4  10   8      520.92      802.11     85.72 o 
   5  10   8      464.80      501.31    128.16 o 
   6  10   8      107.83      324.42    172.25 o 
  -6  11   8        2.20       58.89     90.63 o 
  -5  11   8      196.94      309.58    174.84 o 
  -4  11   8      279.98      340.40    107.85 o 
  -3  11   8     1932.86     1794.74    349.69 o 
  -2  11   8      198.96      236.61     63.53 o 
  -1  11   8      484.30      549.21     74.70 o 
   0  11   8       26.03      145.04     49.58 o 
   1  11   8      433.09      408.31     62.79 o 
   2  11   8      203.61      234.69     64.09 o 
   3  11   8     1960.09     2249.76    212.94 o 
   4  11   8      274.32      440.23    256.52 o 
   5  11   8      194.03      197.58    111.66 o 
   6  11   8        1.45       33.83    126.29 o 
  -6  12   8       24.44       95.84    103.18 o 
  -5  12   8      168.95      239.08    107.30 o 
  -4  12   8      391.89      325.50    106.44 o 
  -3  12   8      286.26      335.55     93.02 o 
  -2  12   8       46.50       -0.41     75.11 o 
  -1  12   8      681.46      599.59     79.96 o 
   0  12   8      278.17      179.10     54.67 o 
   1  12   8      629.21      643.11     73.33 o 
   2  12   8       42.71      146.72     81.05 o 
   3  12   8      313.60      349.45     80.61 o 
   4  12   8      380.71      556.59    119.16 o 
   5  12   8      155.78      308.16    133.41 o 
   6  12   8       21.54      273.43    181.22 o 
  -6  13   8       33.29       -0.34    118.69 o 
  -5  13   8       24.38       72.56    111.51 o 
  -4  13   8      469.14      478.43    197.81 o 
  -3  13   8       79.86       91.58     95.45 o 
  -2  13   8      895.51      888.10    134.00 o 
  -1  13   8       28.36      133.47     68.14 o 
   0  13   8      114.59      128.37     70.14 o 
   1  13   8       25.40      112.18     60.68 o 
   2  13   8      906.68      949.09     94.68 o 
   3  13   8       87.38      129.79     88.93 o 
   4  13   8      470.63      741.08    140.82 o 
   5  13   8       25.68      125.47    162.32 o 
   6  13   8       32.32      129.08    176.12 o 
  -5  14   8       21.26      -10.48    109.18 o 
  -4  14   8       45.85       98.34    142.94 o 
  -3  14   8      357.56      404.80    109.15 o 
  -2  14   8      612.32      638.16    232.27 o 
  -1  14   8       44.79       93.00     76.59 o 
   0  14   8       82.80       75.70     63.08 o 
   1  14   8       52.64       97.08     58.83 o 
   2  14   8      622.72      645.11     86.49 o 
   3  14   8      381.67      412.92     97.44 o 
   4  14   8       38.80       77.55    103.76 o 
   5  14   8       16.89      178.01    121.58 o 
  -5  15   8      130.74       68.67    111.73 o 
  -4  15   8       25.85      -18.60     93.71 o 
  -3  15   8      105.17       89.56     82.11 o 
  -2  15   8      267.28      140.56     86.85 o 
  -1  15   8      369.25      359.03     96.66 o 
   0  15   8        0.07       71.46     63.01 o 
   1  15   8      375.05      385.01     77.85 o 
   2  15   8      264.35      228.82    100.27 o 
   3  15   8      125.66      284.34     96.62 o 
   4  15   8       21.86      187.91    110.72 o 
   5  15   8      127.96       85.48    115.15 o 
  -5  16   8       18.60       76.57    103.01 o 
  -4  16   8       21.73      -61.93     85.46 o 
  -3  16   8      157.95      255.97     95.20 o 
  -2  16   8      764.21      561.97    111.93 o 
  -1  16   8      149.35       77.42     69.71 o 
   0  16   8       17.99       73.55     69.56 o 
   1  16   8      159.82      154.49     82.63 o 
   2  16   8      771.39      764.97    115.01 o 
   3  16   8      155.70      325.54    197.66 o 
   4  16   8       27.66       16.78    116.52 o 
   5  16   8       20.63       83.89    120.01 o 
  -4  17   8      213.73      370.88    139.87 o 
  -3  17   8       43.24       68.69    140.38 o 
  -2  17   8      633.07      534.86    127.16 o 
  -1  17   8      114.14      104.32     80.92 o 
   0  17   8       10.91      -10.09     70.09 o 
   1  17   8      120.43      143.36    119.93 o 
   2  17   8      614.69      954.61    154.09 o 
   3  17   8       45.15       57.30     86.08 o 
   4  17   8      211.67      348.53    148.63 o 
  -4  18   8        2.37      -38.49    112.53 o 
  -3  18   8      110.91       39.61    100.09 o 
  -2  18   8       18.11       41.28    136.56 o 
  -1  18   8      397.51      466.27    149.32 o 
   0  18   8       70.59       21.56     74.13 o 
   1  18   8      395.59      389.48    110.05 o 
   2  18   8       19.28      -71.30    121.74 o 
   3  18   8      110.22      163.28    102.49 o 
   4  18   8        3.78       27.21    152.04 o 
  -3  19   8        3.90       73.38     88.67 o 
  -2  19   8       29.61       87.92     95.67 o 
  -1  19   8        9.52       70.67     94.84 o 
   0  19   8       51.00       97.68    100.16 o 
   1  19   8        9.48       85.24    118.96 o 
   2  19   8       28.20      127.24    115.07 o 
   3  19   8        2.87      -33.18    140.38 o 
  -2  20   8       15.66       -1.34     93.16 o 
  -1  20   8      108.88       55.88     81.20 o 
   0  20   8       28.25      -36.24     88.90 o 
   1  20   8      106.15      151.35    121.58 o 
   2  20   8       13.45       -7.51    128.81 o 
  -1  21   8       72.83       94.44    125.07 o 
   0  21   8        1.98      -29.02     88.30 o 
   1  21   8       72.37     3863.60   2944.25 o 
   1   0   9     6605.21     8821.04    831.86 o 
   2   0   9      166.20      562.23    107.53 o 
   3   0   9     4478.95     4293.98    193.42 o 
   4   0   9       10.07      270.34    102.22 o 
   5   0   9     1288.62     1349.23    130.09 o 
   6   0   9      312.45      567.76    140.96 o 
   7   0   9       47.10       45.87    117.11 o 
  -7   1   9      797.27      759.34    164.78 o 
  -6   1   9      746.33      889.48    174.18 o 
  -5   1   9      191.20      103.11    104.32 o 
  -4   1   9       82.08      192.02    114.21 o 
  -3   1   9     6308.25     5812.35    256.54 o 
  -2   1   9     8108.64     7563.64    502.52 o 
  -1   1   9      633.55     1702.73    203.00 o 
   0   1   9     1009.70     1872.24    342.64 o 
   1   1   9      696.07     1172.76    142.05 o 
   2   1   9     8191.56     7403.11    270.27 o 
   3   1   9     6191.67     5594.80    407.93 o 
   4   1   9       97.42      355.55    141.80 o 
   5   1   9      203.97      125.00     95.13 o 
   6   1   9      708.21      590.41    139.04 o 
   7   1   9      778.68     1032.71    187.04 o 
  -7   2   9       65.54      100.64    119.59 o 
  -6   2   9     1011.90     1380.54    307.51 o 
  -5   2   9      263.37      247.86     98.94 o 
  -4   2   9     3045.55     2349.05    378.36 o 
  -3   2   9      131.08      378.51    189.08 o 
  -2   2   9    11114.17    10862.00    551.97 o 
  -1   2   9        3.55        6.27     41.74 o 
   0   2   9     1453.86     1344.92     90.38 o 
   1   2   9        5.98       46.09     37.36 o 
   2   2   9    10889.47    10127.05    325.89 o 
   3   2   9      131.96      146.93     49.50 o 
   4   2   9     3074.59     3102.16    195.15 o 
   5   2   9      271.02      431.97    103.79 o 
   6   2   9     1007.37     1154.56    180.08 o 
   7   2   9       72.05      209.30    130.13 o 
  -7   3   9       93.10      167.01    148.88 o 
  -6   3   9      903.94      937.25    155.77 o 
  -5   3   9      168.02       46.18    191.43 o 
  -4   3   9     1220.13     1073.86     97.29 o 
  -3   3   9     1884.29     1541.57     73.68 o 
  -2   3   9     1242.91     1153.35     80.74 o 
  -1   3   9     3029.23     2779.51    106.96 o 
   0   3   9     1694.42     2016.21    130.05 o 
   1   3   9     3120.13     2659.74    127.26 o 
   2   3   9     1052.02     1075.10     64.19 o 
   3   3   9     1811.53     1857.39    116.24 o 
   4   3   9     1248.12     1405.30    116.50 o 
   5   3   9      139.45      439.54     92.41 o 
   6   3   9      872.27      850.44    158.15 o 
   7   3   9       97.10       47.13     93.27 o 
  -7   4   9       44.88      169.74    138.97 o 
  -6   4   9      287.14      369.87    231.00 o 
  -5   4   9     1254.95     1433.28    257.80 o 
  -4   4   9      153.38      122.12     70.43 o 
  -3   4   9      183.08      211.91     57.84 o 
  -2   4   9      471.17      447.13     64.41 o 
  -1   4   9      443.34      442.82     70.83 o 
   0   4   9      118.83      134.44     40.91 o 
   1   4   9      411.65      348.17     36.85 o 
   2   4   9      441.96      522.11     92.26 o 
   3   4   9      185.46      183.65     49.46 o 
   4   4   9      149.88      154.71     66.25 o 
   5   4   9     1246.00     1296.91    136.68 o 
   6   4   9      278.81      219.75     86.07 o 
   7   4   9       51.91       77.07    106.86 o 
  -7   5   9       68.37       82.93    149.95 o 
  -6   5   9      104.11       87.35    110.81 o 
  -5   5   9      288.86      227.67    169.74 o 
  -4   5   9      148.49      234.93     68.09 o 
  -3   5   9      254.58      101.06     60.88 o 
  -2   5   9     1829.39     1648.16     63.96 o 
  -1   5   9     6760.57     6757.75    945.68 o 
   0   5   9      196.63      239.43     69.05 o 
   1   5   9     6795.47     7207.01    413.03 o 
   2   5   9     1827.01     1798.72     63.53 o 
   3   5   9      254.05      208.27     53.79 o 
   4   5   9      138.59      300.84     68.67 o 
   5   5   9      284.41      306.15     86.95 o 
   6   5   9      104.86      146.94    104.00 o 
   7   5   9       67.25       90.09    108.72 o 
  -7   6   9      107.33      369.49    137.28 o 
  -6   6   9       89.05       81.68    132.73 o 
  -5   6   9       26.46       74.16     76.45 o 
  -4   6   9      243.36      225.49     72.36 o 
  -3   6   9      632.78      604.82     94.39 o 
  -2   6   9     2346.74     2351.76    126.56 o 
  -1   6   9      340.25      387.15     57.39 o 
   0   6   9     2578.59     2035.05    198.71 o 
   1   6   9      344.38      424.78     85.78 o 
   2   6   9     2321.00     2262.95    105.01 o 
   3   6   9      648.87      556.49     83.26 o 
   4   6   9      226.86      264.77     85.45 o 
   5   6   9       25.93       84.15     79.95 o 
   6   6   9       79.71      210.56     94.34 o 
   7   6   9      112.94       76.37    151.31 o 
  -7   7   9       22.06      107.36    122.33 o 
  -6   7   9      772.28      658.06    159.87 o 
  -5   7   9       45.54       60.83     74.45 o 
  -4   7   9      301.31      252.05     90.61 o 
  -3   7   9      354.77      506.70    253.97 o 
  -2   7   9     3777.69     3429.43    304.77 o 
  -1   7   9     5334.31     5324.92    235.96 o 
   0   7   9     3607.43     4217.64    121.75 o 
   1   7   9     5437.40     5402.34    327.89 o 
   2   7   9     3609.48     3378.82    354.78 o 
   3   7   9      316.11      313.73    102.79 o 
   4   7   9      285.37      281.70     81.51 o 
   5   7   9       39.15       22.37     74.88 o 
   6   7   9      741.15      628.39    129.86 o 
   7   7   9       21.96       53.60    229.72 o 
  -7   8   9       42.92      147.03    116.36 o 
  -6   8   9        5.38      123.68    143.84 o 
  -5   8   9     1041.07      908.38    136.73 o 
  -4   8   9      169.34      159.16     95.79 o 
  -3   8   9      972.80      857.29    117.98 o 
  -2   8   9        8.75       19.81     47.31 o 
  -1   8   9    13950.61    11703.11    800.12 o 
   0   8   9     2364.52     2183.56    107.56 o 
   1   8   9    13881.67    13790.31    620.78 o 
   2   8   9        7.65        8.40     77.49 o 
   3   8   9      889.31      804.83    180.02 o 
   4   8   9      202.03      143.44     75.89 o 
   5   8   9     1076.49     1149.05    115.81 o 
   6   8   9        6.24       18.08    144.21 o 
   7   8   9       39.21       -6.43    107.36 o 
  -6   9   9       99.59      301.43    144.08 o 
  -5   9   9       95.07      120.27     98.12 o 
  -4   9   9      157.48      287.89    176.12 o 
  -3   9   9     2733.99     2932.96    172.81 o 
  -2   9   9     1160.97     1100.91    202.33 o 
  -1   9   9     4393.11     4058.54    130.94 o 
   0   9   9      566.06      561.04     58.89 o 
   1   9   9     4425.86     4171.15    173.95 o 
   2   9   9     1068.79     1270.42    132.79 o 
   3   9   9     2942.71     3206.57    279.83 o 
   4   9   9      161.35      335.39     89.97 o 
   5   9   9      112.43      122.43     83.28 o 
   6   9   9       96.42       77.70    115.24 o 
  -6  10   9      133.86      160.80    127.55 o 
  -5  10   9      133.36      176.27     88.57 o 
  -4  10   9     1369.46     1432.70    142.74 o 
  -3  10   9      730.94      691.95    103.01 o 
  -2  10   9      358.55      353.59     70.74 o 
  -1  10   9     1157.88      931.24    125.64 o 
   0  10   9     2184.54     1830.97     84.52 o 
   1  10   9     1185.30     1074.10     81.07 o 
   2  10   9      335.62      413.33     67.52 o 
   3  10   9      689.75      783.34     95.32 o 
   4  10   9     1521.58     1569.73    148.30 o 
   5  10   9      131.85      254.18    102.38 o 
   6  10   9      120.10       86.49    133.58 o 
  -6  11   9      287.11       79.13    186.33 o 
  -5  11   9       73.16      145.26    106.71 o 
  -4  11   9      483.84      345.81    108.11 o 
  -3  11   9      419.19      504.19    120.62 o 
  -2  11   9     2727.33     1711.08    532.21 o 
  -1  11   9        3.73       20.09     56.81 o 
   0  11   9      697.93      593.42     64.65 o 
   1  11   9        0.84        8.48     62.58 o 
   2  11   9     2695.01     2662.19    120.53 o 
   3  11   9      418.87      541.38     88.78 o 
   4  11   9      536.58      588.98     96.08 o 
   5  11   9       73.47       -8.98     84.59 o 
   6  11   9      278.17      332.51    164.12 o 
  -6  12   9      109.71      137.19    118.25 o 
  -5  12   9       70.42       16.47    105.48 o 
  -4  12   9      104.72       81.07    110.39 o 
  -3  12   9     1168.33      933.10    205.47 o 
  -2  12   9      166.89      451.47    315.23 o 
  -1  12   9     1508.35     1348.59    102.29 o 
   0  12   9      205.44      185.03     71.30 o 
   1  12   9     1512.06     1290.64     87.58 o 
   2  12   9      161.91      499.41    220.31 o 
   3  12   9     1196.33     1149.85    101.14 o 
   4  12   9       87.39       35.68     90.56 o 
   5  12   9       68.15      239.57    136.88 o 
   6  12   9      106.68       64.80    126.78 o 
  -6  13   9       12.03        6.35    115.90 o 
  -5  13   9        9.94       28.93    121.73 o 
  -4  13   9       59.37      118.65     88.90 o 
  -3  13   9       47.15       67.58     80.26 o 
  -2  13   9      220.63      323.61    108.91 o 
  -1  13   9      156.02      165.37     89.22 o 
   0  13   9       26.84       40.64     70.19 o 
   1  13   9      140.26       76.71     57.24 o 
   2  13   9      222.93      408.42    127.11 o 
   3  13   9       63.52      -10.22     79.06 o 
   4  13   9       55.08      155.86     98.67 o 
   5  13   9        7.61      -53.71    115.94 o 
   6  13   9       11.42       16.98    171.43 o 
  -5  14   9       37.80      -53.86    108.11 o 
  -4  14   9       15.45      -14.51     83.35 o 
  -3  14   9       27.38      -48.89     69.77 o 
  -2  14   9       20.54        6.59     77.55 o 
  -1  14   9       35.69      126.39     83.91 o 
   0  14   9      170.60      131.83     74.73 o 
   1  14   9       32.17      -22.01     56.01 o 
   2  14   9       17.39       21.39     64.81 o 
   3  14   9       29.27      111.17     95.02 o 
   4  14   9       17.31       -8.38    102.75 o 
   5  14   9       34.20      -28.11    122.24 o 
  -5  15   9       11.94       -7.24    130.62 o 
  -4  15   9       37.01       59.42    100.45 o 
  -3  15   9        8.44       19.17     86.85 o 
  -2  15   9       57.33       -7.30     82.70 o 
  -1  15   9        8.50       -3.00     76.83 o 
   0  15   9       32.18      148.55     69.19 o 
   1  15   9        9.01       55.01     76.56 o 
   2  15   9       55.29       76.75     79.40 o 
   3  15   9       10.16       29.55    103.50 o 
   4  15   9       33.65      267.91    147.02 o 
   5  15   9       13.46       96.71    135.53 o 
  -4  16   9       83.26      -38.24     96.53 o 
  -3  16   9      257.70      143.71     99.15 o 
  -2  16   9       49.98      124.85     92.43 o 
  -1  16   9      325.11      364.49     84.48 o 
   0  16   9       99.98      182.52     85.80 o 
   1  16   9      316.11      377.10     88.52 o 
   2  16   9       51.14       57.87     95.36 o 
   3  16   9      257.61      342.75    106.58 o 
   4  16   9       80.70       77.59    125.66 o 
  -4  17   9       10.20       27.26    126.47 o 
  -3  17   9       37.73        3.44     76.05 o 
  -2  17   9       39.85      147.72     97.51 o 
  -1  17   9       91.15        5.10    153.15 o 
   0  17   9       21.27      -29.70     61.64 o 
   1  17   9       79.45       16.92    114.09 o 
   2  17   9       39.93      -32.72    117.65 o 
   3  17   9       26.48       48.95     92.96 o 
   4  17   9       10.79      117.46    147.96 o 
  -4  18   9      161.79      152.85    137.36 o 
  -3  18   9       56.99      110.29    111.03 o 
  -2  18   9       34.05       93.47    223.34 o 
  -1  18   9      264.37      253.00    104.65 o 
   0  18   9      112.86      129.42     79.81 o 
   1  18   9      251.78      269.51    129.91 o 
   2  18   9       29.53       37.75    141.66 o 
   3  18   9       62.41      103.35    159.66 o 
   4  18   9      154.71       73.58    115.34 o 
  -3  19   9       23.12      -23.18    107.20 o 
  -2  19   9      433.72      603.91    139.80 o 
  -1  19   9       10.44       78.03     86.47 o 
   0  19   9       73.26       43.61     82.79 o 
   1  19   9        9.72      101.46     93.80 o 
   2  19   9      433.39      700.97    255.24 o 
   3  19   9       23.14       72.87    110.34 o 
  -2  20   9       63.31      120.76     96.79 o 
  -1  20   9      212.77      289.86    109.67 o 
   0  20   9      120.56      269.42    124.96 o 
   1  20   9      207.86      266.21    127.80 o 
   2  20   9       67.55        2.02    103.67 o 
   0  21   9        2.20       94.44    130.17 o 
   1  21   9       71.05      181.22    178.67 o 
   0   0  10     8019.66     9737.19    489.62 o 
   1   0  10       10.25      143.52     50.67 o 
   2   0  10      699.86      931.52     70.20 o 
   3   0  10      415.33      465.15    106.95 o 
   4   0  10      924.75     1083.21    119.06 o 
   5   0  10      140.23      171.56     99.62 o 
   6   0  10     1349.44     1457.97    161.89 o 
   7   0  10       22.59      231.88    156.99 o 
  -7   1  10      271.11      516.68    262.90 o 
  -6   1  10      245.80      892.94    161.33 o 
  -5   1  10       83.05      124.29     97.38 o 
  -4   1  10      545.52      544.28     99.89 o 
  -3   1  10     1863.33     1782.29    147.23 o 
  -2   1  10     5609.50     5052.65    349.86 o 
  -1   1  10     4079.12     4359.38    256.64 o 
   0   1  10     3726.41     4584.19     83.81 o 
   1   1  10     4357.34     4517.19    300.61 o 
   2   1  10     5517.66     4856.48    224.58 o 
   3   1  10     1848.47     1545.30    151.44 o 
   4   1  10      520.89      627.95    151.00 o 
   5   1  10       82.93      146.39     95.36 o 
   6   1  10      247.49      476.36    185.05 o 
   7   1  10      278.53      317.17    176.12 o 
  -7   2  10       17.03     -247.59    171.01 o 
  -6   2  10      163.82      418.16    117.94 o 
  -5   2  10     2806.34     3043.11    533.50 o 
  -4   2  10      151.84      499.16     99.53 o 
  -3   2  10     1991.93     2454.08    224.68 o 
  -2   2  10      775.74     1242.90    260.47 o 
  -1   2  10      655.66      857.45     72.47 o 
   0   2  10        1.58      113.56     47.82 o 
   1   2  10      815.94      969.47     81.38 o 
   2   2  10      742.39     1033.88    156.46 o 
   3   2  10     1937.72     1741.94    230.25 o 
   4   2  10      156.58      339.71    132.29 o 
   5   2  10     2804.79     3453.63    275.58 o 
   6   2  10      152.79      401.39    144.13 o 
   7   2  10       22.46       62.60    128.67 o 
  -7   3  10      319.17      292.91    159.53 o 
  -6   3  10      295.46      268.52    123.88 o 
  -5   3  10      415.35      333.76    126.33 o 
  -4   3  10      162.13      214.99     73.20 o 
  -3   3  10     1709.37     1391.83    112.00 o 
  -2   3  10      786.74      860.44     74.77 o 
  -1   3  10     6700.70     6802.47    370.04 o 
   0   3  10      164.45       61.42     47.18 o 
   1   3  10     6697.23     6608.21    252.46 o 
   2   3  10      719.08      705.59     57.03 o 
   3   3  10     1642.38     1709.77    171.22 o 
   4   3  10      179.25      172.59     65.27 o 
   5   3  10      407.93      502.81    102.28 o 
   6   3  10      285.75      421.68     94.68 o 
   7   3  10      332.76      373.14    105.65 o 
  -7   4  10       20.86      117.34    128.93 o 
  -6   4  10      304.31      507.87    162.42 o 
  -5   4  10      143.64       55.41    109.37 o 
  -4   4  10     1987.92     1716.24    112.86 o 
  -3   4  10      168.71      205.27    105.63 o 
  -2   4  10      638.10      745.69     74.83 o 
  -1   4  10      760.64      665.10     68.63 o 
   0   4  10      129.35      165.72     43.83 o 
   1   4  10      735.96      752.49     91.89 o 
   2   4  10      563.48      732.24     57.78 o 
   3   4  10      164.84      201.55     60.79 o 
   4   4  10     1984.57     1605.60    221.24 o 
   5   4  10      138.95      130.44     87.59 o 
   6   4  10      296.43     1275.04    703.61 o 
   7   4  10       18.22       74.45     92.84 o 
  -7   5  10       12.49      -28.43    130.77 o 
  -6   5  10      104.09       72.55    123.30 o 
  -5   5  10       80.77      119.56    113.93 o 
  -4   5  10      577.43      695.01     90.34 o 
  -3   5  10     1373.30     1130.65     95.94 o 
  -2   5  10      432.20      347.72     52.31 o 
  -1   5  10      598.56      670.71    101.81 o 
   0   5  10     4486.63     5463.51    353.13 o 
   1   5  10      653.55      605.86     67.49 o 
   2   5  10      415.83      491.26     52.61 o 
   3   5  10     1287.19     1088.02     81.22 o 
   4   5  10      648.56      999.15    128.27 o 
   5   5  10       60.42       88.30     84.40 o 
   6   5  10       96.70      162.53     83.58 o 
   7   5  10       12.83      106.02    101.88 o 
  -7   6  10      198.12      217.76    144.99 o 
  -6   6  10       30.84       63.94    139.58 o 
  -5   6  10      174.30      201.23    210.58 o 
  -4   6  10      130.83       43.04     66.40 o 
  -3   6  10     1331.04     1215.57    115.07 o 
  -2   6  10      136.73      108.85     64.16 o 
  -1   6  10    17858.33    16667.65    313.90 o 
   0   6  10      145.48      196.44     57.73 o 
   1   6  10    18066.86    20928.60   1378.98 o 
   2   6  10      142.33      147.84     62.26 o 
   3   6  10     1340.86     1361.43     99.50 o 
   4   6  10      129.57       31.13     73.06 o 
   5   6  10      216.72      130.10    107.07 o 
   6   6  10       26.92      101.03     90.64 o 
   7   6  10      204.81      261.84    160.88 o 
  -7   7  10       14.88      125.29    137.83 o 
  -6   7  10       24.28      -14.59    115.85 o 
  -5   7  10        1.87       37.83     71.15 o 
  -4   7  10      340.35      449.91     96.87 o 
  -3   7  10      564.72      557.40    208.02 o 
  -2   7  10     2779.80     3486.44    523.45 o 
  -1   7  10     4837.61     4278.32    126.00 o 
   0   7  10     2993.76     3176.06    326.27 o 
   1   7  10     5067.38     5204.38    250.15 o 
   2   7  10     2816.78     3142.62    141.10 o 
   3   7  10      570.37      523.30     77.68 o 
   4   7  10      338.69      452.61     93.95 o 
   5   7  10        5.55       59.44     86.37 o 
   6   7  10       22.56       -2.55     91.64 o 
   7   7  10       21.95       28.08    242.48 o 
  -6   8  10       66.53      119.60    116.39 o 
  -5   8  10        1.95       39.11     72.60 o 
  -4   8  10      848.54      898.66    117.12 o 
  -3   8  10       27.29       74.02     74.61 o 
  -2   8  10       42.04       47.18     46.94 o 
  -1   8  10     1058.76     1092.95     81.70 o 
   0   8  10     9806.52     8505.06    673.28 o 
   1   8  10     1055.21     1205.08    148.10 o 
   2   8  10       56.32       50.59     76.10 o 
   3   8  10       21.38       -5.61     65.16 o 
   4   8  10      931.23     1040.26    122.68 o 
   5   8  10        0.86       26.05     83.45 o 
   6   8  10       78.11       -4.51    124.50 o 
  -6   9  10      437.37      601.62    147.63 o 
  -5   9  10       37.37       20.48     99.74 o 
  -4   9  10     1240.62     1077.77    119.59 o 
  -3   9  10      503.28      448.91     88.76 o 
  -2   9  10     4741.42     4243.25    344.98 o 
  -1   9  10      575.81      495.91     69.05 o 
   0   9  10     3131.04     3079.89    104.40 o 
   1   9  10      601.76      543.82     55.30 o 
   2   9  10     4566.89     4855.54    195.71 o 
   3   9  10      566.18      669.30     96.16 o 
   4   9  10     1305.85     1270.51    114.95 o 
   5   9  10       30.87      -28.92     90.14 o 
   6   9  10      403.32      487.67    121.25 o 
  -6  10  10       67.88      164.18    134.45 o 
  -5  10  10      559.35      566.01    292.26 o 
  -4  10  10       42.03       49.23    107.20 o 
  -3  10  10      194.83      147.64     77.44 o 
  -2  10  10      557.61      340.00    125.61 o 
  -1  10  10     4094.83     3462.03    132.29 o 
   0  10  10      698.82      548.41     60.79 o 
   1  10  10     4086.41     3580.90    235.05 o 
   2  10  10      549.93      577.16     75.67 o 
   3  10  10      155.13      107.75     77.14 o 
   4  10  10       53.09      103.83     78.30 o 
   5  10  10      561.28      647.38    110.28 o 
   6  10  10       62.55       49.80    116.05 o 
  -6  11  10        7.59      175.64    124.96 o 
  -5  11  10       88.84      270.90    127.86 o 
  -4  11  10       73.02       30.02     82.96 o 
  -3  11  10      711.32      678.00    130.17 o 
  -2  11  10       52.14       85.40    100.82 o 
  -1  11  10      170.29      210.34     69.56 o 
   0  11  10      760.51      631.31     67.79 o 
   1  11  10      232.40      281.84     73.26 o 
   2  11  10       39.82       66.50     70.77 o 
   3  11  10      768.19      905.75    135.94 o 
   4  11  10       81.00       61.17     72.23 o 
   5  11  10      104.58      238.74    197.61 o 
   6  11  10        7.23       65.82    125.08 o 
  -6  12  10       75.34       81.68    191.43 o 
  -5  12  10       97.41      154.95    103.18 o 
  -4  12  10      193.54      281.57     92.60 o 
  -3  12  10       61.60      121.24     85.36 o 
  -2  12  10      990.31      849.99    174.84 o 
  -1  12  10      246.11      301.86     72.94 o 
   0  12  10      169.47      122.50     63.33 o 
   1  12  10      275.02      387.74     98.30 o 
   2  12  10     1024.77      870.28     92.69 o 
   3  12  10       56.26      100.40     68.38 o 
   4  12  10      230.37      210.55    101.24 o 
   5  12  10       88.68       42.22    130.32 o 
   6  12  10       70.74      182.77    141.73 o 
  -5  13  10       12.15       38.29     88.65 o 
  -4  13  10      207.79      284.71    121.74 o 
  -3  13  10        9.28        0.54    101.01 o 
  -2  13  10     1069.98      961.85    116.32 o 
  -1  13  10       25.05       90.64     67.99 o 
   0  13  10      119.12      212.24     74.49 o 
   1  13  10       23.99       64.75     65.19 o 
   2  13  10     1135.93     1148.36    121.21 o 
   3  13  10       10.27       44.93     66.83 o 
   4  13  10      193.75      125.99     97.52 o 
   5  13  10       15.10      -61.94    164.63 o 
  -5  14  10       31.29      120.39    111.03 o 
  -4  14  10       19.58       69.88    122.52 o 
  -3  14  10       36.56      117.41    107.17 o 
  -2  14  10      259.08      469.30    128.90 o 
  -1  14  10       47.33      -23.36     69.17 o 
   0  14  10      308.00      399.58     85.50 o 
   1  14  10       58.89       32.04     60.06 o 
   2  14  10      286.70      279.25     78.24 o 
   3  14  10       32.92       -5.27     85.62 o 
   4  14  10       18.08       29.89    106.20 o 
   5  14  10       28.72      -43.56    153.93 o 
  -5  15  10       98.45      131.00    101.97 o 
  -4  15  10       66.30       88.22    105.48 o 
  -3  15  10       14.42       26.42     73.59 o 
  -2  15  10       47.14       50.93     79.57 o 
  -1  15  10      600.06      499.78     87.47 o 
   0  15  10        8.90       47.77     72.69 o 
   1  15  10      577.01      607.99     93.78 o 
   2  15  10       51.35       54.69     60.47 o 
   3  15  10       17.06      -66.16     82.55 o 
   4  15  10       64.63       86.02     95.93 o 
   5  15  10       92.56      100.33    122.57 o 
  -4  16  10      199.36      336.92    120.93 o 
  -3  16  10       66.53       19.20     82.79 o 
  -2  16  10       13.76      -55.03     85.94 o 
  -1  16  10        5.12      -47.95     60.47 o 
   0  16  10       33.36       85.85     69.55 o 
   1  16  10        5.86      -33.10     57.84 o 
   2  16  10       20.23      151.09    108.41 o 
   3  16  10       70.03       83.58     95.23 o 
   4  16  10      195.59      141.47    125.10 o 
  -4  17  10       34.62       55.25    105.75 o 
  -3  17  10       24.48       28.41     92.96 o 
  -2  17  10      102.88      139.13    192.71 o 
  -1  17  10        7.24       13.15     81.43 o 
   0  17  10        9.45       14.61     81.21 o 
   1  17  10        5.90       77.81     70.53 o 
   2  17  10      113.22       81.34    123.71 o 
   3  17  10       21.02       68.08    102.89 o 
   4  17  10       40.36       45.31    108.25 o 
  -3  18  10       20.32       80.36     95.35 o 
  -2  18  10       20.63      -92.13     82.16 o 
  -1  18  10      172.08      180.99     98.04 o 
   0  18  10        6.20       95.83     71.73 o 
   1  18  10      162.81      168.55    105.48 o 
   2  18  10       22.20      176.29    149.34 o 
   3  18  10       21.29      109.92    206.75 o 
  -3  19  10      154.20      140.12     95.94 o 
  -2  19  10        5.34       -6.79     81.99 o 
  -1  19  10      194.19      235.58    104.85 o 
   0  19  10        5.40       -0.81     73.11 o 
   1  19  10      178.25      147.97    124.50 o 
   2  19  10        6.00      -91.98    128.76 o 
   3  19  10      159.90      297.49    173.15 o 
  -2  20  10       28.68      -28.84     94.44 o 
  -1  20  10      129.27       32.26    283.32 o 
   0  20  10      105.76      128.46     88.22 o 
   1  20  10      120.25      113.24    107.08 o 
   2  20  10       31.06      283.17    133.13 o 
   0  21  10       15.37      -48.50    112.31 o 
   1   0  11      104.13      230.10     58.47 o 
   2   0  11      190.28      468.08     74.45 o 
   3   0  11      286.91     2184.87    851.40 o 
   4   0  11      350.40      735.01    158.20 o 
   5   0  11     3060.55     3549.47    202.55 o 
   6   0  11      835.37      589.00    152.54 o 
   7   0  11      130.51      416.99    322.88 o 
  -7   1  11       32.72       57.93    153.13 o 
  -6   1  11       11.58      172.11    112.50 o 
  -5   1  11     1196.37     1049.19    196.09 o 
  -4   1  11      193.62      270.52     88.43 o 
  -3   1  11     1244.50     1146.83    100.89 o 
  -2   1  11       40.48       37.26     47.70 o 
  -1   1  11     4116.04     4082.99    180.87 o 
   0   1  11      858.39     2670.45    598.61 o 
   1   1  11     4350.42     4292.36    269.62 o 
   2   1  11       46.92       65.19     40.15 o 
   3   1  11     1156.22      871.80     53.23 o 
   4   1  11      184.83      451.92    100.90 o 
   5   1  11     1242.59     1303.25    182.54 o 
   6   1  11        8.69       65.01    149.67 o 
   7   1  11       39.54       85.02    148.89 o 
  -7   2  11       33.55      -56.15    193.99 o 
  -6   2  11      368.60      325.48    156.74 o 
  -5   2  11      438.38      268.85    211.85 o 
  -4   2  11       49.70       61.14    185.05 o 
  -3   2  11       90.86       78.18     79.64 o 
  -2   2  11     4067.40     3386.29    149.01 o 
  -1   2  11     2824.86     3026.93    224.84 o 
   0   2  11      108.86      103.66     43.46 o 
   1   2  11     2971.07     2774.83    152.41 o 
   2   2  11     3962.55     3054.88    124.04 o 
   3   2  11       86.20      108.24     49.83 o 
   4   2  11       48.02      195.47     81.83 o 
   5   2  11      375.61      572.98    106.47 o 
   6   2  11      368.41      373.98    107.59 o 
   7   2  11       37.39      102.80     96.74 o 
  -7   3  11       23.60      128.30    289.70 o 
  -6   3  11      162.91      225.60    152.98 o 
  -5   3  11       53.16       70.46    105.02 o 
  -4   3  11     4018.77     2836.23    136.08 o 
  -3   3  11     1936.03     2165.35    214.38 o 
  -2   3  11     3022.80     3171.17    281.80 o 
  -1   3  11     2361.81     2262.74     84.87 o 
   0   3  11     1433.96     1570.25    114.21 o 
   1   3  11     2296.60     2305.40     79.69 o 
   2   3  11     2892.49     3010.92    115.02 o 
   3   3  11     1830.92     2160.65    188.15 o 
   4   3  11     4082.94     3928.81    151.42 o 
   5   3  11       40.39      -60.54     83.08 o 
   6   3  11      140.76      230.49     91.03 o 
   7   3  11       24.08       64.77     90.92 o 
  -7   4  11      386.13      180.30    149.32 o 
  -6   4  11      169.41      233.84    123.15 o 
  -5   4  11      376.21      315.17    131.45 o 
  -4   4  11     1530.15     1239.35     96.85 o 
  -3   4  11     5999.76     5223.24    159.59 o 
  -2   4  11      665.65      857.02    131.61 o 
  -1   4  11     8955.95     8778.91    187.83 o 
   0   4  11     2488.26     2605.30    169.10 o 
   1   4  11     8685.41     8938.22    554.19 o 
   2   4  11      615.67      624.78     56.98 o 
   3   4  11     5924.24     5808.01    270.68 o 
   4   4  11     1554.89     1386.17    193.24 o 
   5   4  11      412.89      338.73     96.64 o 
   6   4  11      149.69      239.14    101.88 o 
   7   4  11      404.32      370.57    113.82 o 
  -7   5  11      197.93      233.54    174.84 o 
  -6   5  11      210.42      183.76    145.34 o 
  -5   5  11      978.03      658.37    136.09 o 
  -4   5  11     1210.67     1012.87     96.53 o 
  -3   5  11      304.65      464.48    209.95 o 
  -2   5  11     1051.05      945.22    183.60 o 
  -1   5  11     2181.05     2139.82    106.73 o 
   0   5  11     5963.91     6827.88    485.72 o 
   1   5  11     2091.09     2210.30    106.16 o 
   2   5  11     1115.82     1058.20     83.73 o 
   3   5  11      294.03      342.95     58.87 o 
   4   5  11     1278.93     1261.91    113.16 o 
   5   5  11      875.61      503.76    106.94 o 
   6   5  11      229.32       90.42     95.31 o 
   7   5  11      189.46      195.22    101.34 o 
  -7   6  11       35.69      283.32    201.64 o 
  -6   6  11      422.85      322.64    132.18 o 
  -5   6  11      831.15      931.34    163.27 o 
  -4   6  11      394.01      358.77     79.24 o 
  -3   6  11      328.38      308.77     78.42 o 
  -2   6  11     9203.41     7567.48    163.58 o 
  -1   6  11      392.01      555.26    117.41 o 
   0   6  11     2296.85     2204.48    109.16 o 
   1   6  11      392.14      413.48     65.85 o 
   2   6  11     9079.82     9080.83    533.03 o 
   3   6  11      337.86      462.65     77.50 o 
   4   6  11      440.84      455.03     81.40 o 
   5   6  11      841.74      938.42    195.32 o 
   6   6  11      422.28      424.53    107.76 o 
   7   6  11       33.60       69.86    149.73 o 
  -7   7  11      110.50       81.62    147.77 o 
  -6   7  11      165.33      101.98    112.67 o 
  -5   7  11      115.86      119.61    125.08 o 
  -4   7  11     1737.17     1485.03    119.00 o 
  -3   7  11     1039.28      841.37    107.17 o 
  -2   7  11      463.13      457.36     62.67 o 
  -1   7  11     7833.51     6399.46   1088.62 o 
   0   7  11     3478.55     3312.26    247.46 o 
   1   7  11     7868.01     8129.57    344.58 o 
   2   7  11      444.85      483.99     74.40 o 
   3   7  11      999.47      930.00    115.68 o 
   4   7  11     1765.66     1990.31    207.96 o 
   5   7  11      145.58      292.26     87.51 o 
   6   7  11      164.80      152.69    108.09 o 
   7   7  11      117.81      198.45    170.72 o 
  -6   8  11       66.44       90.73    123.61 o 
  -5   8  11      217.51      131.41     68.81 o 
  -4   8  11      313.78      282.19    107.20 o 
  -3   8  11      891.60      652.98    108.60 o 
  -2   8  11      115.02      191.50    103.49 o 
  -1   8  11     4269.24     4370.21    139.18 o 
   0   8  11      856.79      808.89     80.56 o 
   1   8  11     4395.57     4312.46    337.47 o 
   2   8  11      119.28      141.07     88.18 o 
   3   8  11      890.24      862.22     98.97 o 
   4   8  11      322.43      351.09     87.99 o 
   5   8  11      237.74      269.51     90.69 o 
   6   8  11       64.36       -1.12    104.34 o 
  -6   9  11        2.62       73.26    125.07 o 
  -5   9  11       77.04      143.79     79.43 o 
  -4   9  11      384.02      482.82    105.34 o 
  -3   9  11       49.61      158.72     75.55 o 
  -2   9  11      266.59      748.21    224.48 o 
  -1   9  11      264.43      472.44     82.97 o 
   0   9  11     4426.84     3950.71    334.15 o 
   1   9  11      277.12      320.61    131.52 o 
   2   9  11      247.94     1119.63    372.79 o 
   3   9  11       38.93       40.10    100.21 o 
   4   9  11      412.09      408.99     88.50 o 
   5   9  11       73.74       71.14     91.89 o 
   6   9  11        1.41      -55.13    144.04 o 
  -6  10  11      119.95       91.62    113.25 o 
  -5  10  11      197.77      261.89    112.31 o 
  -4  10  11      534.33      425.85    115.26 o 
  -3  10  11        2.32       40.96     72.36 o 
  -2  10  11      255.03      238.69     89.53 o 
  -1  10  11       12.20      131.02     67.92 o 
   0  10  11     3021.28     2568.73    203.73 o 
   1  10  11       15.72      151.47     54.09 o 
   2  10  11      238.99      240.02     79.53 o 
   3  10  11        3.68      195.30     93.45 o 
   4  10  11      572.05      680.09    286.26 o 
   5  10  11      209.03      283.73     99.79 o 
   6  10  11      106.91      121.19    117.76 o 
  -6  11  11        2.74       24.10    113.85 o 
  -5  11  11       59.41      103.74     86.35 o 
  -4  11  11      141.67      165.74     80.18 o 
  -3  11  11      276.38      321.56     86.40 o 
  -2  11  11      446.79      319.22     83.91 o 
  -1  11  11      103.15      132.12     66.40 o 
   0  11  11       16.84      -10.29     55.26 o 
   1  11  11      105.39       60.30     57.91 o 
   2  11  11      428.88      408.37     75.76 o 
   3  11  11      278.86      303.63     84.03 o 
   4  11  11      155.86      176.81     76.17 o 
   5  11  11       58.75       79.00     99.88 o 
   6  11  11        1.53        4.01     95.30 o 
  -6  12  11      118.94      249.84    154.09 o 
  -5  12  11       52.03      176.91    113.58 o 
  -4  12  11      143.77       73.70    134.00 o 
  -3  12  11      263.48      231.48     99.22 o 
  -2  12  11      901.20      814.21    242.48 o 
  -1  12  11      265.76      358.28     77.09 o 
   0  12  11        1.04       89.27     71.22 o 
   1  12  11      291.84      315.98     72.94 o 
   2  12  11      952.93     1069.95     98.59 o 
   3  12  11      275.09      215.93     77.04 o 
   4  12  11      169.20      180.48     97.61 o 
   5  12  11       49.05        6.74    126.35 o 
   6  12  11      109.53      175.77    156.74 o 
  -5  13  11      215.23      306.87    132.21 o 
  -4  13  11      125.55       91.55     85.20 o 
  -3  13  11      281.78      181.12     85.20 o 
  -2  13  11      345.39      354.14    182.50 o 
  -1  13  11      147.62      135.40     70.50 o 
   0  13  11        4.01      -27.11     59.30 o 
   1  13  11      142.82      187.85     67.48 o 
   2  13  11      368.21      437.96     79.89 o 
   3  13  11      321.40      363.13     82.85 o 
   4  13  11      130.34      243.51    103.33 o 
   5  13  11      211.14      128.51    139.04 o 
  -5  14  11       30.22       52.27     90.83 o 
  -4  14  11       87.70       -6.68     77.91 o 
  -3  14  11      690.70      483.22    150.59 o 
  -2  14  11      525.13      937.18    307.57 o 
  -1  14  11      363.51      315.20     79.07 o 
   0  14  11       11.31       33.20     70.85 o 
   1  14  11      374.34      324.74     94.35 o 
   2  14  11      573.28      547.17     86.74 o 
   3  14  11      717.91      599.38    128.79 o 
   4  14  11       94.18        0.97    102.50 o 
   5  14  11       31.28       20.55    131.23 o 
  -5  15  11       11.67       49.25     99.74 o 
  -4  15  11      431.30      502.93    133.06 o 
  -3  15  11      246.62      153.77     94.39 o 
  -2  15  11       50.52       32.42     82.61 o 
  -1  15  11       76.33       73.92     69.85 o 
   0  15  11      432.88      378.37     79.45 o 
   1  15  11       62.78      188.83     82.07 o 
   2  15  11       44.95       32.37     70.96 o 
   3  15  11      234.39      256.88    109.95 o 
   4  15  11      425.76      419.29    135.87 o 
   5  15  11       11.11      -47.12    141.66 o 
  -4  16  11       97.24      180.67    123.13 o 
  -3  16  11      194.14      296.59    106.19 o 
  -2  16  11      127.35       57.42     86.41 o 
  -1  16  11      205.13      276.31    100.16 o 
   0  16  11      364.25      292.91    106.34 o 
   1  16  11      190.67      302.74     89.57 o 
   2  16  11      124.66      203.53    142.12 o 
   3  16  11      184.97      130.66    127.16 o 
   4  16  11       96.42       82.43    117.66 o 
  -4  17  11      114.96      145.04    122.09 o 
  -3  17  11      113.26       97.05     88.38 o 
  -2  17  11        3.48      -33.68     91.20 o 
  -1  17  11      389.50      417.68    136.56 o 
   0  17  11        3.70      -17.87     81.29 o 
   1  17  11      391.30      403.18     95.94 o 
   2  17  11        2.30      -22.56    118.21 o 
   3  17  11      101.24       57.35    117.84 o 
   4  17  11      120.88      213.55    134.79 o 
  -3  18  11       16.38       13.84     82.96 o 
  -2  18  11       23.94      -41.53    121.24 o 
  -1  18  11       14.06       39.56     92.05 o 
   0  18  11       52.16       65.21     77.61 o 
   1  18  11       15.50       -5.10    132.73 o 
   2  18  11       21.97       26.39    126.77 o 
   3  18  11       15.48       73.80    133.45 o 
  -3  19  11       26.17       22.93    111.86 o 
  -2  19  11       55.53      137.83    107.85 o 
  -1  19  11       12.02      -67.84     92.07 o 
   0  19  11        2.17        7.65     68.63 o 
   1  19  11       13.67       -4.50     91.02 o 
   2  19  11       58.78      192.87    123.68 o 
   3  19  11       29.62      125.33    166.94 o 
  -2  20  11       11.89       58.71    108.48 o 
  -1  20  11        0.11       -2.96     97.72 o 
   0  20  11       34.89       35.73    125.07 o 
   1  20  11        0.00       -8.62    105.48 o 
   2  20  11       10.14      117.41    181.22 o 
   0   0  12     1543.28     1379.62     78.42 o 
   1   0  12     4129.07     3627.04    180.72 o 
   2   0  12       33.88      131.17     46.59 o 
   3   0  12     2025.57     1761.42    172.01 o 
   4   0  12     1341.12     1305.96    221.00 o 
   5   0  12      111.13      146.49     91.36 o 
   6   0  12       21.46       59.25    140.74 o 
   7   0  12       97.91      304.66    167.99 o 
  -7   1  12      183.85       58.71    216.96 o 
  -6   1  12      136.56      108.18    100.26 o 
  -5   1  12       98.20      190.51    100.37 o 
  -4   1  12      197.36      233.22    106.07 o 
  -3   1  12      838.82      854.09     88.07 o 
  -2   1  12      491.49      867.95     68.36 o 
  -1   1  12     1669.72     2070.61    123.60 o 
   0   1  12     2055.05     2088.70    116.55 o 
   1   1  12     1775.91     2056.46    110.51 o 
   2   1  12      494.35      833.71    206.40 o 
   3   1  12      789.49      854.96     65.64 o 
   4   1  12      207.99      155.20     66.04 o 
   5   1  12      127.97      249.36    103.76 o 
   6   1  12      141.87      176.12    204.20 o 
   7   1  12      187.84      331.07    167.88 o 
  -7   2  12      239.27      382.87    229.72 o 
  -6   2  12       30.05       84.56    193.99 o 
  -5   2  12       30.89       87.38    268.01 o 
  -4   2  12      382.23      311.18    101.16 o 
  -3   2  12     1147.76      979.12     84.69 o 
  -2   2  12      152.32      122.10     62.95 o 
  -1   2  12      802.84     1746.74    152.55 o 
   0   2  12       82.16      124.40     48.82 o 
   1   2  12      894.78     1322.75    192.77 o 
   2   2  12      136.13      108.20     53.25 o 
   3   2  12     1028.87     1120.83     72.75 o 
   4   2  12      401.08      433.83     81.18 o 
   5   2  12       39.35      122.26     86.95 o 
   6   2  12       26.87      100.80     85.92 o 
   7   2  12      248.82      322.24    113.81 o 
  -7   3  12       37.89      220.81    134.44 o 
  -6   3  12      554.22      590.02    181.22 o 
  -5   3  12       43.22      -11.54     99.86 o 
  -4   3  12      693.28      559.87     75.72 o 
  -3   3  12      358.32      410.00    135.14 o 
  -2   3  12     1034.30      696.30     77.73 o 
  -1   3  12     2997.76     3023.68    234.67 o 
   0   3  12      219.63      229.99     61.56 o 
   1   3  12     3125.95     3032.61    111.83 o 
   2   3  12      985.63      792.86     63.57 o 
   3   3  12      361.37      488.84     63.53 o 
   4   3  12      753.08      733.34     93.09 o 
   5   3  12       46.95       59.04     88.89 o 
   6   3  12      525.88      587.57    109.93 o 
   7   3  12       47.06       32.90     97.10 o 
  -7   4  12       21.71       14.66    150.17 o 
  -6   4  12      192.34      291.52    160.15 o 
  -5   4  12      686.08      449.52    210.58 o 
  -4   4  12      264.07      181.12    116.14 o 
  -3   4  12      976.35     1016.33     97.01 o 
  -2   4  12     3104.63     3484.62    476.36 o 
  -1   4  12     5832.70     6194.92    213.34 o 
   0   4  12      100.36       90.35     55.17 o 
   1   4  12     5774.82     5794.04    481.90 o 
   2   4  12     3255.77     3142.80    124.12 o 
   3   4  12      909.82      985.27     79.59 o 
   4   4  12      299.81      376.99     80.17 o 
   5   4  12      658.54      472.55     97.60 o 
   6   4  12      177.09      298.92    106.61 o 
   7   4  12       21.58       93.29    105.71 o 
  -7   5  12      125.72      116.11    128.90 o 
  -6   5  12      221.71      243.52    213.13 o 
  -5   5  12      556.05      492.88    127.23 o 
  -4   5  12     2137.89     1915.75    254.15 o 
  -3   5  12     2291.38     1913.13    191.03 o 
  -2   5  12     4390.01     4122.91    413.48 o 
  -1   5  12     8042.18     7476.98    750.42 o 
   0   5  12     4134.50     4427.53    425.59 o 
   1   5  12     7800.29     9029.41    392.29 o 
   2   5  12     4201.79     4130.35    272.91 o 
   3   5  12     2297.90     2212.26    228.25 o 
   4   5  12     2199.79     2080.45    168.00 o 
   5   5  12      584.10      624.63     96.85 o 
   6   5  12      220.95      288.85    102.90 o 
   7   5  12      112.86       64.98     85.84 o 
  -7   6  12       39.60       48.50    150.59 o 
  -6   6  12      105.18      100.82    129.95 o 
  -5   6  12      464.69      570.83    146.77 o 
  -4   6  12     1817.41     1993.09    172.15 o 
  -3   6  12      897.68      926.14     90.66 o 
  -2   6  12     2497.52     2512.38    100.95 o 
  -1   6  12     3085.09     3156.08    337.80 o 
   0   6  12     9203.80    10192.73    780.71 o 
   1   6  12     2989.23     3495.27    201.23 o 
   2   6  12     2379.81     2452.61     93.39 o 
   3   6  12      867.16      917.78     93.77 o 
   4   6  12     1881.62     2273.07    141.60 o 
   5   6  12      482.02      528.13    115.71 o 
   6   6  12       95.45       67.83    110.44 o 
   7   6  12       44.85      134.82    124.75 o 
  -6   7  12      272.36      322.33    151.38 o 
  -5   7  12      142.98      245.71    116.40 o 
  -4   7  12      531.90      418.46     82.14 o 
  -3   7  12      700.98      574.87     81.56 o 
  -2   7  12      361.54      292.67     55.31 o 
  -1   7  12     2883.06     2852.28    265.45 o 
   0   7  12      860.66      989.22     64.14 o 
   1   7  12     2895.88     2988.43    120.84 o 
   2   7  12      337.71      249.63     70.08 o 
   3   7  12      727.81      758.60     95.79 o 
   4   7  12      564.97      634.73     96.53 o 
   5   7  12      142.27      205.63     92.42 o 
   6   7  12      267.13      250.78    107.72 o 
  -6   8  12       41.40       65.09    124.46 o 
  -5   8  12        9.21       15.35    128.12 o 
  -4   8  12       51.33       24.70     68.27 o 
  -3   8  12      523.71      500.09     98.35 o 
  -2   8  12      846.29      797.25    331.70 o 
  -1   8  12     1923.23     2026.96    272.01 o 
   0   8  12     1489.41     1563.86    141.66 o 
   1   8  12     1856.89     2317.39    116.62 o 
   2   8  12      784.10     1377.61    261.27 o 
   3   8  12      571.50      597.47    105.42 o 
   4   8  12       56.50      205.86     88.59 o 
   5   8  12        7.98       42.27     90.01 o 
   6   8  12       33.87      169.20     98.44 o 
  -6   9  12       92.11       74.07    142.88 o 
  -5   9  12      182.86      257.97     93.41 o 
  -4   9  12      289.03      281.61    259.07 o 
  -3   9  12      119.83       30.52     74.87 o 
  -2   9  12      262.52      312.05    121.24 o 
  -1   9  12      703.95      735.50     78.91 o 
   0   9  12       14.80      -20.03     54.67 o 
   1   9  12      683.10      999.44     99.17 o 
   2   9  12      229.94      203.36     88.03 o 
   3   9  12      127.71       83.73     74.07 o 
   4   9  12      277.31      189.01     82.76 o 
   5   9  12      179.20      108.95     86.11 o 
   6   9  12       99.99       83.28    155.27 o 
  -6  10  12        9.49       70.98    114.60 o 
  -5  10  12      125.09      169.29     87.50 o 
  -4  10  12      115.95      167.77     93.64 o 
  -3  10  12      230.16      269.21     93.15 o 
  -2  10  12       44.44      176.27    127.62 o 
  -1  10  12      251.87      309.74     65.66 o 
   0  10  12       26.75       71.58     55.90 o 
   1  10  12      240.78      321.09     82.25 o 
   2  10  12       33.88      154.30    188.64 o 
   3  10  12      222.80      125.36     88.88 o 
   4  10  12      100.92      169.82     78.34 o 
   5  10  12      128.95      136.90    102.43 o 
   6  10  12       11.14       13.28     99.98 o 
  -6  11  12      145.82      218.76    128.96 o 
  -5  11  12       76.89      277.34    114.27 o 
  -4  11  12      378.41      623.82    177.39 o 
  -3  11  12       28.15        0.42     82.38 o 
  -2  11  12       31.18      113.29     83.40 o 
  -1  11  12      101.45      130.70     64.99 o 
   0  11  12      425.35      301.51     72.35 o 
   1  11  12      105.50       75.53     54.88 o 
   2  11  12       35.03      133.66     63.79 o 
   3  11  12       25.39       90.46    106.82 o 
   4  11  12      356.55      473.30    110.40 o 
   5  11  12       66.77      -28.60     99.56 o 
   6  11  12      146.96      105.63    117.29 o 
  -6  12  12       67.24       53.84    109.84 o 
  -5  12  12       17.11       13.92    100.42 o 
  -4  12  12      500.18      399.53     95.84 o 
  -3  12  12      211.43      149.92    107.20 o 
  -2  12  12       32.30       48.06     78.37 o 
  -1  12  12      265.31      193.96     72.36 o 
   0  12  12      304.54      147.11     65.98 o 
   1  12  12      234.83      253.35     67.01 o 
   2  12  12       20.17       60.70     63.22 o 
   3  12  12      219.39      158.13     85.43 o 
   4  12  12      486.58      619.55    106.79 o 
   5  12  12       17.20      140.10    149.32 o 
   6  12  12       64.18       93.53    137.92 o 
  -5  13  12       40.97       24.78     83.87 o 
  -4  13  12      156.52      136.50    109.15 o 
  -3  13  12      493.92      525.39    126.23 o 
  -2  13  12       92.27       47.13     79.35 o 
  -1  13  12      675.95      694.72     91.57 o 
   0  13  12       15.35       -2.60     57.96 o 
   1  13  12      641.53      613.01     92.50 o 
   2  13  12       97.29      121.82     70.66 o 
   3  13  12      454.79      517.18     88.89 o 
   4  13  12      166.63       13.02    120.91 o 
   5  13  12       37.81       59.31    122.57 o 
  -5  14  12       63.07      135.07    110.81 o 
  -4  14  12      194.88      202.83     94.29 o 
  -3  14  12      442.47      505.03    144.21 o 
  -2  14  12      123.44       39.22     88.17 o 
  -1  14  12       35.54      119.83     78.28 o 
   0  14  12        8.15       98.77     83.25 o 
   1  14  12       24.89      188.82     95.93 o 
   2  14  12      125.90      125.16     63.48 o 
   3  14  12      411.81      527.32     94.26 o 
   4  14  12      196.64      300.22    109.46 o 
   5  14  12       61.64       80.77    121.34 o 
  -5  15  12      124.80        7.37     96.99 o 
  -4  15  12       69.37      105.74     89.25 o 
  -3  15  12       49.96      158.98    103.67 o 
  -2  15  12      115.43       22.52     89.47 o 
  -1  15  12      175.23      275.73     99.86 o 
   0  15  12        0.02      -24.85     65.52 o 
   1  15  12      188.35      201.78     72.54 o 
   2  15  12       89.09       50.05     86.14 o 
   3  15  12       53.90      132.62    111.93 o 
   4  15  12       78.40       -4.94    107.83 o 
   5  15  12      127.21      203.65    173.82 o 
  -4  16  12      196.58       34.12    100.64 o 
  -3  16  12       80.98      130.54     87.94 o 
  -2  16  12       46.68      166.35     97.76 o 
  -1  16  12      245.34      233.41     87.70 o 
   0  16  12      223.58      137.01     66.25 o 
   1  16  12      245.00      200.14     84.14 o 
   2  16  12       35.18       53.06     78.47 o 
   3  16  12       75.54      103.31     91.91 o 
   4  16  12      205.00       59.38    110.21 o 
  -4  17  12      153.32      202.36    127.80 o 
  -3  17  12      194.33      286.81    109.47 o 
  -2  17  12       22.98       18.39    114.09 o 
  -1  17  12      240.36      246.72    105.29 o 
   0  17  12      288.91      334.83     85.09 o 
   1  17  12      250.16      239.27     88.91 o 
   2  17  12       21.16       -3.67    115.53 o 
   3  17  12      206.16      199.25    131.41 o 
   4  17  12      154.74      268.55    160.80 o 
  -3  18  12       10.89       94.48    104.26 o 
  -2  18  12       12.48      -76.77     80.30 o 
  -1  18  12       69.58       96.50    118.69 o 
   0  18  12      241.88      210.12     94.76 o 
   1  18  12       74.84       52.09    100.45 o 
   2  18  12        8.54      -25.70    103.77 o 
   3  18  12       10.64      -74.18    126.47 o 
  -2  19  12        8.28       66.21     91.84 o 
  -1  19  12       26.96       19.21    104.68 o 
   0  19  12       26.03      121.99     74.11 o 
   1  19  12       29.93       36.47    117.12 o 
   2  19  12       10.71      -13.29    120.20 o 
  -1  20  12        7.80       26.57    102.36 o 
   0  20  12       43.90      -20.42    165.91 o 
   1  20  12        8.59      -88.71    121.74 o 
   1   0  13       33.98      103.10     39.44 o 
   2   0  13      579.67      740.92    112.82 o 
   3   0  13      184.73      172.19     60.08 o 
   4   0  13      578.86      807.60    191.43 o 
   5   0  13      130.28      195.22    112.30 o 
   6   0  13     1063.79      916.82    193.99 o 
   7   0  13      126.50      207.17    180.10 o 
  -7   1  13      108.79      421.15    229.72 o 
  -6   1  13      763.01      624.24    320.33 o 
  -5   1  13      551.16     1295.26    607.48 o 
  -4   1  13     1537.99     1416.01    162.89 o 
  -3   1  13      923.96      986.47     80.01 o 
  -2   1  13      159.32      149.84     48.40 o 
  -1   1  13     1492.60     1430.18    103.20 o 
   0   1  13     1275.96     1571.87    202.93 o 
   1   1  13     1299.40     1270.78     88.86 o 
   2   1  13      135.78      130.88     47.37 o 
   3   1  13      979.59      822.62     82.16 o 
   4   1  13     1434.86     1438.20    104.53 o 
   5   1  13      546.06      477.52     87.04 o 
   6   1  13      722.96      743.48    120.09 o 
   7   1  13      107.71      232.02    112.39 o 
  -7   2  13      441.36      104.65    178.67 o 
  -6   2  13       73.16      329.68    161.35 o 
  -5   2  13      265.92      315.64    179.95 o 
  -4   2  13      540.49      624.62    124.04 o 
  -3   2  13     6945.50     6255.63    255.78 o 
  -2   2  13      354.41      235.51     53.83 o 
  -1   2  13     4948.18     5483.58    144.05 o 
   0   2  13       26.45      184.43     65.92 o 
   1   2  13     5011.06     4567.56    454.71 o 
   2   2  13      383.96      376.08     67.67 o 
   3   2  13     6972.13     6291.43    381.83 o 
   4   2  13      553.70      652.53     86.29 o 
   5   2  13      259.71      207.69     93.12 o 
   6   2  13       71.34      184.07     88.56 o 
   7   2  13      411.90      426.19    123.94 o 
  -7   3  13      106.58      255.24    224.62 o 
  -6   3  13       17.06      212.27    153.38 o 
  -5   3  13      403.31      345.28    148.50 o 
  -4   3  13      678.87      789.95    123.26 o 
  -3   3  13      262.51      490.49     80.52 o 
  -2   3  13      684.97     1085.92    264.18 o 
  -1   3  13     1720.09     1820.29     84.24 o 
   0   3  13       82.65      502.47    271.84 o 
   1   3  13     1768.78     1809.36     73.02 o 
   2   3  13      691.16     1054.67     74.49 o 
   3   3  13      323.65      491.50     83.64 o 
   4   3  13      668.64      493.30     76.64 o 
   5   3  13      445.18      627.82    106.49 o 
   6   3  13       18.21       92.31    100.48 o 
   7   3  13      101.04      125.46    100.79 o 
  -7   4  13       15.52      121.21    136.60 o 
  -6   4  13      182.91      130.21    128.43 o 
  -5   4  13       61.35      142.36    143.85 o 
  -4   4  13      589.26      686.43    151.57 o 
  -3   4  13      200.24      144.73     72.11 o 
  -2   4  13      901.09      796.73     89.13 o 
  -1   4  13      674.97      833.54     67.45 o 
   0   4  13     2937.37     3391.21    434.36 o 
   1   4  13      658.76      709.06     62.37 o 
   2   4  13      975.73     1087.91     70.21 o 
   3   4  13      209.85      214.63     60.79 o 
   4   4  13      593.28      749.27     91.43 o 
   5   4  13       67.23      247.72     87.53 o 
   6   4  13      202.16      210.40    104.39 o 
   7   4  13       13.31       12.57     99.66 o 
  -7   5  13        2.14      -16.50    131.42 o 
  -6   5  13      208.46      304.70    156.62 o 
  -5   5  13       12.87     -112.98    130.84 o 
  -4   5  13      127.40      140.71     74.20 o 
  -3   5  13      478.90      470.54     81.90 o 
  -2   5  13     4231.24     3398.31    293.22 o 
  -1   5  13     2036.50     1940.04    154.73 o 
   0   5  13        0.12        3.29     60.21 o 
   1   5  13     2013.62     1971.00     90.15 o 
   2   5  13     4413.68     3974.56    252.48 o 
   3   5  13      508.53      458.77     86.68 o 
   4   5  13      139.56      186.97     84.95 o 
   5   5  13       16.20       44.31     95.77 o 
   6   5  13      208.49      194.23     92.70 o 
   7   5  13        5.00      -51.13     91.57 o 
  -6   6  13        1.09       81.17    118.93 o 
  -5   6  13      172.84      166.82    117.47 o 
  -4   6  13      679.26      612.48     94.98 o 
  -3   6  13     1418.37     1226.22    104.10 o 
  -2   6  13      118.53      223.94     63.06 o 
  -1   6  13     3781.02     4165.97    358.05 o 
   0   6  13       77.23       66.78     60.02 o 
   1   6  13     3743.10     4121.56    254.41 o 
   2   6  13      127.34      203.02     49.09 o 
   3   6  13     1516.65     1426.95    104.55 o 
   4   6  13      684.67      623.91     96.21 o 
   5   6  13      154.69      180.75     87.69 o 
   6   6  13        0.71       60.99    129.90 o 
  -6   7  13      128.68      237.01    117.71 o 
  -5   7  13       92.19      237.06    181.22 o 
  -4   7  13       98.25      220.88     83.32 o 
  -3   7  13      182.86      190.80     72.25 o 
  -2   7  13     1308.02      941.62    200.79 o 
  -1   7  13     3958.06     3935.92    341.71 o 
   0   7  13     1587.15     1523.09    123.36 o 
   1   7  13     3861.44     3769.39    344.52 o 
   2   7  13     1256.60     1382.44    184.21 o 
   3   7  13      186.65      294.67     90.20 o 
   4   7  13      101.52      228.94     81.41 o 
   5   7  13       69.46       97.65     91.74 o 
   6   7  13      103.25        0.65    113.84 o 
  -6   8  13      412.33      357.68    141.17 o 
  -5   8  13       52.05      123.78    121.20 o 
  -4   8  13     1033.28      815.23    112.74 o 
  -3   8  13      435.69      351.87     72.50 o 
  -2   8  13     5292.27     4351.92    192.06 o 
  -1   8  13      133.62       56.95     79.80 o 
   0   8  13      627.40      751.32     73.42 o 
   1   8  13      119.97      107.77     47.02 o 
   2   8  13     5224.58     5625.98    631.01 o 
   3   8  13      436.15      414.92     79.86 o 
   4   8  13     1022.59     1000.55    107.51 o 
   5   8  13       54.61        8.77     77.92 o 
   6   8  13      403.55      285.46    117.81 o 
  -6   9  13       29.62       66.43    106.02 o 
  -5   9  13       71.04       63.87     78.80 o 
  -4   9  13      499.73      421.90     85.35 o 
  -3   9  13       53.47      108.44     87.41 o 
  -2   9  13      269.44      185.63    105.93 o 
  -1   9  13     1652.77     1861.34    106.21 o 
   0   9  13     1263.72     1374.57    190.16 o 
   1   9  13     1646.78     1503.08    276.77 o 
   2   9  13      291.17      343.12     90.04 o 
   3   9  13       55.37       49.14     82.78 o 
   4   9  13      427.34      540.57     97.63 o 
   5   9  13       51.03      276.01    109.05 o 
   6   9  13       38.68      -90.21    121.55 o 
  -6  10  13      108.06       99.55    129.80 o 
  -5  10  13       53.51       28.01     73.57 o 
  -4  10  13      104.52      173.06    101.94 o 
  -3  10  13      779.73      537.64     98.01 o 
  -2  10  13      330.52      623.02    110.11 o 
  -1  10  13     1404.68     1497.32    103.49 o 
   0  10  13       81.59      122.91     54.91 o 
   1  10  13     1487.76     1520.88    119.21 o 
   2  10  13      360.50      782.92    316.29 o 
   3  10  13      776.79      864.23    112.38 o 
   4  10  13       93.43      116.23     73.39 o 
   5  10  13       45.05      146.35     86.09 o 
   6  10  13      105.18      -25.02    136.77 o 
  -6  11  13       19.17      137.83    119.59 o 
  -5  11  13      421.44      445.97     95.55 o 
  -4  11  13       45.29       22.76     87.06 o 
  -3  11  13      120.77      125.59     79.80 o 
  -2  11  13      207.98      199.50     91.08 o 
  -1  11  13     3896.20     3497.81    141.10 o 
   0  11  13        4.93       -8.29     67.56 o 
   1  11  13     3996.91     3525.45    467.89 o 
   2  11  13      189.85      236.47     95.08 o 
   3  11  13       99.23       95.74     90.30 o 
   4  11  13       45.99       69.42     98.79 o 
   5  11  13      411.16      345.72    123.46 o 
   6  11  13       20.54      -43.10    111.89 o 
  -5  12  13       50.44      180.35     89.93 o 
  -4  12  13      206.16      125.44    119.96 o 
  -3  12  13      199.02      145.49     84.23 o 
  -2  12  13      235.46      196.50    109.18 o 
  -1  12  13      254.28      359.42     81.05 o 
   0  12  13      338.75      306.00     71.48 o 
   1  12  13      251.84      393.15     76.38 o 
   2  12  13      238.49      184.76     72.71 o 
   3  12  13      173.22      182.68     81.16 o 
   4  12  13      210.57      191.28     76.81 o 
   5  12  13       42.65       58.79    109.46 o 
  -5  13  13       14.57       34.60     99.97 o 
  -4  13  13      204.55      120.48     83.35 o 
  -3  13  13        9.02       50.08    119.96 o 
  -2  13  13      550.76      367.73    102.82 o 
  -1  13  13      194.28      152.74     76.91 o 
   0  13  13      822.05      596.90     81.66 o 
   1  13  13      193.39      245.03     84.20 o 
   2  13  13      497.06      544.64     86.70 o 
   3  13  13        8.46       80.39     75.23 o 
   4  13  13      208.36      328.47    109.52 o 
   5  13  13       15.72      -16.78    125.60 o 
  -5  14  13       75.72       98.64    112.48 o 
  -4  14  13       84.68       82.99     96.24 o 
  -3  14  13        4.98       45.58     94.64 o 
  -2  14  13      188.22      116.35     93.47 o 
  -1  14  13       21.88      -72.07     85.86 o 
   0  14  13      265.58      349.88     91.98 o 
   1  14  13       29.99       19.14     80.27 o 
   2  14  13      167.88      194.31     81.27 o 
   3  14  13        3.27       61.77     86.87 o 
   4  14  13       85.91      155.58    117.25 o 
   5  14  13       75.65      112.25    123.39 o 
  -4  15  13       12.75       29.60     83.40 o 
  -3  15  13      532.81      608.68    134.46 o 
  -2  15  13       32.61       57.81     88.12 o 
  -1  15  13        3.64       52.58     88.31 o 
   0  15  13        6.80      -21.61     63.53 o 
   1  15  13        6.59      182.07     76.73 o 
   2  15  13       34.42       47.61     78.78 o 
   3  15  13      544.46      702.42    128.97 o 
   4  15  13       12.72       32.88    110.34 o 
  -4  16  13       88.28       35.69     96.88 o 
  -3  16  13       61.52       39.24     86.41 o 
  -2  16  13      126.58      255.53    101.80 o 
  -1  16  13      100.06       83.72     94.12 o 
   0  16  13      144.83       50.86     69.16 o 
   1  16  13       96.97      189.35     78.38 o 
   2  16  13      138.14      103.10     90.53 o 
   3  16  13       58.79       97.98    107.32 o 
   4  16  13       90.97      141.99     98.01 o 
  -4  17  13      149.54       71.70    106.47 o 
  -3  17  13        2.32      -38.29     82.96 o 
  -2  17  13        1.12     -105.40     87.82 o 
  -1  17  13        7.52       32.54     84.02 o 
   0  17  13       12.88      -11.31     74.97 o 
   1  17  13        5.19       -4.38     81.89 o 
   2  17  13        0.92      -11.08     91.89 o 
   3  17  13        3.27       64.60    145.32 o 
   4  17  13      154.96      114.68    105.15 o 
  -3  18  13       74.99      160.31    121.82 o 
  -2  18  13      172.91      263.79    102.83 o 
  -1  18  13       56.58      135.64    100.46 o 
   0  18  13       15.90       22.57     65.63 o 
   1  18  13       50.53      162.10     94.18 o 
   2  18  13      170.94      283.32    154.09 o 
   3  18  13       82.83      199.12    140.74 o 
  -2  19  13        6.07      158.19    109.47 o 
  -1  19  13      171.95       92.91     88.31 o 
   0  19  13        0.34       92.99    110.98 o 
   1  19  13      168.27      312.86    125.72 o 
   2  19  13        5.63       55.96    145.89 o 
  -1  20  13       42.89       43.96    110.98 o 
   0  20  13       16.28      -53.60    119.96 o 
   1  20  13       43.80       71.65     99.22 o 
   0   0  14        1.11      100.65     53.15 o 
   1   0  14      240.55      549.94     58.82 o 
   2   0  14       14.32      142.78     43.72 o 
   3   0  14     6520.35     5465.55    223.42 o 
   4   0  14       52.81       94.42     75.27 o 
   5   0  14        0.93       63.11     93.65 o 
   6   0  14       43.83      227.17    178.67 o 
   7   0  14     1181.08     1099.93    195.85 o 
  -7   1  14        5.56       -7.66    155.70 o 
  -6   1  14      161.45      288.43    237.38 o 
  -5   1  14     1646.81     3034.18   1059.27 o 
  -4   1  14     1095.71      890.61    144.07 o 
  -3   1  14     1051.55     1116.42    154.27 o 
  -2   1  14      911.80      955.87     69.80 o 
  -1   1  14     1948.47     2073.40    114.18 o 
   0   1  14     1010.41     1077.12     70.39 o 
   1   1  14     1642.13     1868.34    165.13 o 
   2   1  14      934.09     1034.49    108.10 o 
   3   1  14     1100.90     1424.88    108.29 o 
   4   1  14     1036.62     1013.42    121.25 o 
   5   1  14     1720.83     1906.69    204.84 o 
   6   1  14      156.86      206.40    100.91 o 
   7   1  14        6.06       49.33    135.58 o 
  -7   2  14       32.97       81.68    163.36 o 
  -6   2  14      985.14     1223.84    191.08 o 
  -5   2  14       78.35       36.52    105.02 o 
  -4   2  14      408.67      541.12    148.04 o 
  -3   2  14      163.09      345.44    104.88 o 
  -2   2  14     5538.15     5906.07    238.43 o 
  -1   2  14       59.99      815.71    454.68 o 
   0   2  14      364.25      796.33     59.72 o 
   1   2  14       57.85     1002.53    420.47 o 
   2   2  14     5285.02     5076.24    293.59 o 
   3   2  14      149.29      254.10     64.70 o 
   4   2  14      462.80      778.68     88.58 o 
   5   2  14       74.43      284.54    192.68 o 
   6   2  14     1018.19     1214.57    141.14 o 
   7   2  14       32.43      108.67    109.34 o 
  -7   3  14       56.87       -2.55    216.96 o 
  -6   3  14      603.24      661.17    160.07 o 
  -5   3  14      433.48      598.16    142.28 o 
  -4   3  14     2401.98     1936.70    168.50 o 
  -3   3  14     1849.06     1615.43    125.80 o 
  -2   3  14      482.40      596.96     64.25 o 
  -1   3  14      576.46      655.16     63.98 o 
   0   3  14      734.01      611.29     67.00 o 
   1   3  14      534.24      542.47     57.38 o 
   2   3  14      524.95      578.34     68.07 o 
   3   3  14     1911.79     1801.31     93.56 o 
   4   3  14     2329.93     1910.44    163.58 o 
   5   3  14      443.57      589.19    111.32 o 
   6   3  14      561.11      591.25    127.10 o 
   7   3  14       64.98       83.64    114.31 o 
  -7   4  14       57.58       59.54    141.66 o 
  -6   4  14       66.99       95.81    147.17 o 
  -5   4  14      399.64      370.43    132.65 o 
  -4   4  14      303.98      461.45    145.96 o 
  -3   4  14      165.25      201.52     73.88 o 
  -2   4  14      145.56      135.52     66.93 o 
  -1   4  14      947.31     1099.39     74.75 o 
   0   4  14        9.79       71.47     96.99 o 
   1   4  14      922.99      931.97    100.09 o 
   2   4  14      143.39      174.08     78.16 o 
   3   4  14      148.08      178.00     62.09 o 
   4   4  14      297.90      469.95     98.09 o 
   5   4  14      372.34      275.32     94.12 o 
   6   4  14       61.75       50.52     85.25 o 
   7   4  14       54.08       91.27     88.30 o 
  -6   5  14       11.88       98.19    192.71 o 
  -5   5  14      815.61      920.79    234.82 o 
  -4   5  14      138.95      213.71     84.28 o 
  -3   5  14      417.55      564.83    117.49 o 
  -2   5  14      548.75      531.18     79.60 o 
  -1   5  14      224.81      347.35     55.44 o 
   0   5  14     1042.39     1251.08    138.63 o 
   1   5  14      210.14      327.39     54.84 o 
   2   5  14      549.06      520.55     59.52 o 
   3   5  14      403.25      591.99    143.68 o 
   4   5  14      138.74      259.63     87.91 o 
   5   5  14      828.13      887.44    159.02 o 
   6   5  14       13.84      -26.91     84.00 o 
  -6   6  14      139.67      209.71    157.55 o 
  -5   6  14      145.01       45.31    101.02 o 
  -4   6  14      208.36      249.52     80.72 o 
  -3   6  14      104.63       66.62     63.72 o 
  -2   6  14     2517.63     2437.27    130.74 o 
  -1   6  14      175.98      162.94     55.03 o 
   0   6  14      250.05      252.39     61.57 o 
   1   6  14      181.79      157.34     81.79 o 
   2   6  14     2357.63     1775.83    358.56 o 
   3   6  14      103.00      166.47     79.92 o 
   4   6  14      231.16      244.28     93.87 o 
   5   6  14      151.24      154.76     93.81 o 
   6   6  14      128.49       44.72    116.71 o 
  -6   7  14       12.31       45.38    143.51 o 
  -5   7  14       81.53      120.82    119.59 o 
  -4   7  14     1228.34     1150.55    113.56 o 
  -3   7  14       55.91       41.37     73.07 o 
  -2   7  14     1015.74     1078.23    103.24 o 
  -1   7  14     1004.36      985.63    109.63 o 
   0   7  14     5323.08     5421.08    515.56 o 
   1   7  14      943.19      876.80     69.30 o 
   2   7  14     1000.19     1052.80     95.54 o 
   3   7  14       51.11       88.36     74.22 o 
   4   7  14     1215.55     1088.52    109.43 o 
   5   7  14       80.63      112.12     95.37 o 
   6   7  14       11.76      -29.98    100.23 o 
  -6   8  14      140.90      176.12    173.57 o 
  -5   8  14      288.97      447.96    152.50 o 
  -4   8  14      125.23      184.78     92.28 o 
  -3   8  14     2250.42     1961.85    130.79 o 
  -2   8  14      723.04      826.44    202.01 o 
  -1   8  14     3086.18     2983.99    196.69 o 
   0   8  14       81.69     1021.77    258.40 o 
   1   8  14     3100.51     2155.99    455.95 o 
   2   8  14      707.25      785.69     97.38 o 
   3   8  14     2312.92     2395.03    176.84 o 
   4   8  14      124.80      177.42     79.39 o 
   5   8  14      284.24      468.91    103.89 o 
   6   8  14      136.61      -36.53    102.11 o 
  -6   9  14        2.30       88.14    109.13 o 
  -5   9  14      709.40      837.10    190.16 o 
  -4   9  14      128.42      122.46     85.38 o 
  -3   9  14      187.79      173.95     84.33 o 
  -2   9  14      173.70      170.41     88.70 o 
  -1   9  14     4973.68     4010.66    295.58 o 
   0   9  14     1049.28      993.52     70.36 o 
   1   9  14     4811.02     4742.30    348.91 o 
   2   9  14      165.15      251.73    139.80 o 
   3   9  14      225.92      169.01     83.03 o 
   4   9  14      118.22      157.32     95.93 o 
   5   9  14      677.28      741.94    109.05 o 
   6   9  14        3.53      -37.92    102.59 o 
  -6  10  14      379.63      378.29    128.76 o 
  -5  10  14       31.60       78.91     81.80 o 
  -4  10  14       70.96      107.01     79.42 o 
  -3  10  14      369.22      406.90    121.24 o 
  -2  10  14     5054.44     3898.56    335.65 o 
  -1  10  14      240.75      167.82     74.87 o 
   0  10  14        0.05      144.23     56.10 o 
   1  10  14      252.53      332.91    115.77 o 
   2  10  14     5073.75     5178.70    306.87 o 
   3  10  14      372.61      301.12     96.90 o 
   4  10  14       65.65       98.10     79.17 o 
   5  10  14       28.20       83.83     90.31 o 
   6  10  14      360.03      552.39    275.66 o 
  -6  11  14       68.21      135.09    134.45 o 
  -5  11  14       58.98       84.37     77.33 o 
  -4  11  14       94.41      107.83     73.19 o 
  -3  11  14      131.38      171.04    104.26 o 
  -2  11  14     1253.44     1114.31    123.54 o 
  -1  11  14      550.41      734.72    152.72 o 
   0  11  14     2138.36     1977.16    125.15 o 
   1  11  14      570.38      649.47    183.16 o 
   2  11  14     1210.33     1458.91    409.96 o 
   3  11  14      114.98      203.52     95.37 o 
   4  11  14       95.51      209.18     99.93 o 
   5  11  14       55.66       39.14    107.71 o 
   6  11  14       70.81      -21.89    152.56 o 
  -5  12  14       27.92        6.78     89.46 o 
  -4  12  14       36.11       23.80     74.97 o 
  -3  12  14      334.06      410.02    117.65 o 
  -2  12  14      149.62      166.20     94.39 o 
  -1  12  14      794.21      828.24    114.60 o 
   0  12  14       13.35       29.37     62.16 o 
   1  12  14      884.79      910.72     88.13 o 
   2  12  14      141.22      113.08     65.89 o 
   3  12  14      300.93      349.06     83.35 o 
   4  12  14       44.86       58.69     77.94 o 
   5  12  14       33.51      -26.88     85.78 o 
  -5  13  14      170.09      192.00     96.26 o 
  -4  13  14       93.70        8.76     91.99 o 
  -3  13  14      718.28      716.41    128.28 o 
  -2  13  14       38.13       58.76     78.50 o 
  -1  13  14      593.84      417.81     97.01 o 
   0  13  14        0.81       41.05     77.54 o 
   1  13  14      592.56      477.92    106.15 o 
   2  13  14       40.57       46.63     68.47 o 
   3  13  14      676.90      571.25     92.27 o 
   4  13  14       96.71       21.54    105.12 o 
   5  13  14      165.61       86.33    126.50 o 
  -5  14  14       82.88       83.76     93.83 o 
  -4  14  14        3.23       56.91     94.74 o 
  -3  14  14       18.66      111.02    103.77 o 
  -2  14  14      392.17      390.65    107.32 o 
  -1  14  14      331.03      297.65     93.83 o 
   0  14  14       94.81      144.98     76.54 o 
   1  14  14      339.83      393.67    103.07 o 
   2  14  14      367.19      428.14     85.21 o 
   3  14  14       14.23       72.47     75.67 o 
   4  14  14        2.56      138.15    101.85 o 
   5  14  14       79.46       -2.67    113.75 o 
  -4  15  14       16.10      181.20     92.83 o 
  -3  15  14       98.89       80.20     90.19 o 
  -2  15  14      135.75       61.96     95.60 o 
  -1  15  14       15.65       40.44     90.73 o 
   0  15  14      880.66      624.70     91.55 o 
   1  15  14       17.00       31.23     67.25 o 
   2  15  14      144.14      141.83     93.39 o 
   3  15  14      103.14       94.34    116.24 o 
   4  15  14       14.84       11.36    103.51 o 
  -4  16  14        0.21      -64.83     88.90 o 
  -3  16  14      127.25      149.46    120.01 o 
  -2  16  14       49.63       16.22     83.79 o 
  -1  16  14      145.63      221.47    105.48 o 
   0  16  14       54.85       68.23     79.75 o 
   1  16  14      133.89      111.97     73.33 o 
   2  16  14       53.89      110.00     95.09 o 
   3  16  14      134.87      111.61    158.25 o 
   4  16  14        0.08      -28.63     94.83 o 
  -3  17  14      175.91      158.13     95.94 o 
  -2  17  14       28.69      -39.17    140.38 o 
  -1  17  14      165.68      237.91    114.86 o 
   0  17  14       27.80      142.40     77.21 o 
   1  17  14      158.27      223.10    115.53 o 
   2  17  14       29.55       -6.64    131.59 o 
   3  17  14      176.98      190.16    137.17 o 
  -3  18  14       51.11       35.32    117.15 o 
  -2  18  14      120.13       59.89    103.52 o 
  -1  18  14       57.85      234.40    123.54 o 
   0  18  14        8.53      -98.71    145.49 o 
   1  18  14       54.64       69.44     96.75 o 
   2  18  14      119.85      112.59    130.84 o 
   3  18  14       52.76       21.23    149.60 o 
  -2  19  14       47.03       39.65    125.35 o 
  -1  19  14        1.12     -101.45     74.11 o 
   0  19  14      623.47      588.41    124.38 o 
   1  19  14        0.99       27.47    107.36 o 
   2  19  14       51.22      193.40    156.25 o 
   0  20  14       13.59      237.38    127.62 o 
   1   0  15        9.83      921.09    121.60 o 
   2   0  15     9694.68     8756.17    283.45 o 
   3   0  15      761.89      763.96     94.17 o 
   4   0  15      477.12      487.67     90.92 o 
   5   0  15      512.01      379.95    112.73 o 
   6   0  15      120.61      264.25    105.26 o 
   7   0  15      111.38      113.15    129.33 o 
  -7   1  15        0.85      -51.05    163.36 o 
  -6   1  15      532.82      543.67    196.54 o 
  -5   1  15      757.66      843.76    151.86 o 
  -4   1  15       89.00       40.48     89.67 o 
  -3   1  15      841.13      692.65     66.96 o 
  -2   1  15      737.50      857.23     91.85 o 
  -1   1  15     1717.86     1777.86    139.74 o 
   0   1  15        9.73      152.28     47.43 o 
   1   1  15     1585.73     1585.42    170.03 o 
   2   1  15      860.63     1088.32     94.03 o 
   3   1  15      847.97      931.14     92.42 o 
   4   1  15      125.48      175.74     86.54 o 
   5   1  15      760.42      873.99    115.24 o 
   6   1  15      499.28      449.53    102.69 o 
   7   1  15        0.86       51.62    122.67 o 
  -7   2  15      313.17      362.45    239.93 o 
  -6   2  15        2.18      -80.04    123.88 o 
  -5   2  15      293.48      145.32    124.96 o 
  -4   2  15      298.08      217.18    101.16 o 
  -3   2  15     1871.58     1604.44     89.90 o 
  -2   2  15      302.62      366.74     59.83 o 
  -1   2  15     1001.40     1174.23     84.77 o 
   0   2  15       37.81      296.94    113.90 o 
   1   2  15      851.03     1295.07    208.57 o 
   2   2  15      287.95      370.86     56.58 o 
   3   2  15     2086.72     1868.19    115.68 o 
   4   2  15      344.27      352.44     78.91 o 
   5   2  15      300.60      355.01    101.49 o 
   6   2  15        3.13      207.32    119.46 o 
   7   2  15      307.45      366.96    149.21 o 
  -7   3  15      352.15      191.43    186.33 o 
  -6   3  15       60.77      142.26    131.79 o 
  -5   3  15     1054.63     1210.65    167.26 o 
  -4   3  15      317.50      412.09    128.11 o 
  -3   3  15     2677.76     2342.52    183.95 o 
  -2   3  15       87.25       72.85     50.27 o 
  -1   3  15     3859.05     4593.74    417.65 o 
   0   3  15      586.83      547.35     88.05 o 
   1   3  15     3531.90     4334.84    339.65 o 
   2   3  15      103.85      153.32     65.34 o 
   3   3  15     2650.89     2561.98    131.01 o 
   4   3  15      306.81      253.96     99.17 o 
   5   3  15     1169.27     1534.14    249.78 o 
   6   3  15       59.97      111.11    112.96 o 
   7   3  15      364.23      469.48    129.77 o 
  -6   4  15      191.84      255.08    127.16 o 
  -5   4  15       84.25      164.85    108.11 o 
  -4   4  15     1446.34     1598.80    174.78 o 
  -3   4  15      968.84     1067.52    102.28 o 
  -2   4  15      149.23      169.37     56.68 o 
  -1   4  15      741.96      792.96     72.14 o 
   0   4  15     1092.38     1154.10     79.10 o 
   1   4  15      697.20      767.38     65.22 o 
   2   4  15      142.04      269.87     64.80 o 
   3   4  15      994.62      994.82    273.56 o 
   4   4  15     1590.15     1785.63    132.99 o 
   5   4  15       98.11       46.24     89.07 o 
   6   4  15      181.67      269.61    125.26 o 
  -6   5  15      378.01      587.03    159.87 o 
  -5   5  15      104.61      166.06    122.09 o 
  -4   5  15       82.33      112.59    136.04 o 
  -3   5  15     1276.72     1232.98    143.75 o 
  -2   5  15     5226.53     4716.47    306.33 o 
  -1   5  15      411.18      506.04     67.81 o 
   0   5  15     1615.23     1666.36    227.68 o 
   1   5  15      421.42      501.32     63.66 o 
   2   5  15     5245.29     5076.85    310.37 o 
   3   5  15     1291.38     1383.30    130.42 o 
   4   5  15       85.28      216.14     94.68 o 
   5   5  15      106.96      -49.31    101.77 o 
   6   5  15      375.15      519.00    131.51 o 
  -6   6  15       42.31       -1.46    107.29 o 
  -5   6  15      214.39      280.13    126.93 o 
  -4   6  15      178.34      252.71    202.15 o 
  -3   6  15     1831.36     2105.96    168.41 o 
  -2   6  15      879.84      968.38    108.66 o 
  -1   6  15     4723.14     4739.42    365.30 o 
   0   6  15       19.69        0.83     64.97 o 
   1   6  15     4954.47     5335.10    315.14 o 
   2   6  15      898.10     1154.51    102.32 o 
   3   6  15     1776.06     1837.29    258.99 o 
   4   6  15      175.13      378.37    125.45 o 
   5   6  15      217.17      383.01    162.84 o 
   6   6  15       42.34       88.29    116.65 o 
  -6   7  15       70.48       62.53    124.76 o 
  -5   7  15       77.70      176.23    121.39 o 
  -4   7  15      373.57      292.55     87.09 o 
  -3   7  15      116.58      313.47     87.69 o 
  -2   7  15     1317.75     1845.72    219.66 o 
  -1   7  15      297.27      249.11     57.74 o 
   0   7  15     1754.61     1738.46    113.40 o 
   1   7  15      265.86      301.93     63.46 o 
   2   7  15     1300.38     1529.68    171.68 o 
   3   7  15      142.49      282.59     82.52 o 
   4   7  15      381.59      323.41     90.35 o 
   5   7  15       92.74       57.71     77.47 o 
   6   7  15       62.26        7.73    117.92 o 
  -6   8  15      330.02      211.78    120.20 o 
  -5   8  15      135.98       84.23    117.65 o 
  -4   8  15      361.76      296.99     91.83 o 
  -3   8  15       47.63       78.06     73.41 o 
  -2   8  15     2076.38     1960.84    177.35 o 
  -1   8  15      578.78      451.64     81.69 o 
   0   8  15     1379.98     1187.42     85.20 o 
   1   8  15      571.18      595.27     99.74 o 
   2   8  15     2077.28     2136.20    163.08 o 
   3   8  15       53.10       32.76     69.36 o 
   4   8  15      369.87      442.04    100.33 o 
   5   8  15      130.91        4.20    127.69 o 
   6   8  15      318.61      268.53    109.02 o 
  -6   9  15       12.68       11.70    103.85 o 
  -5   9  15      248.56      210.81    123.26 o 
  -4   9  15       73.80       72.77     80.65 o 
  -3   9  15      145.89      140.87     79.32 o 
  -2   9  15      496.32      648.61    104.36 o 
  -1   9  15      621.04      673.00    128.55 o 
   0   9  15     2646.99     2860.21    262.07 o 
   1   9  15      620.68      624.97    173.78 o 
   2   9  15      472.37      813.26    198.30 o 
   3   9  15      165.36      167.71     77.92 o 
   4   9  15       46.46      120.40     84.74 o 
   5   9  15      229.51      397.08    109.18 o 
   6   9  15        8.24     -115.53    117.76 o 
  -6  10  15        1.11        5.10    172.29 o 
  -5  10  15      134.85      126.82    136.60 o 
  -4  10  15       88.72      135.55    105.95 o 
  -3  10  15      606.91      440.11     95.37 o 
  -2  10  15     1085.42     1155.73    280.77 o 
  -1  10  15      105.47      171.66     75.06 o 
   0  10  15       71.88      141.19     61.68 o 
   1  10  15      106.29      178.78     80.59 o 
   2  10  15     1082.82     1398.92    282.80 o 
   3  10  15      533.17      599.83    120.04 o 
   4  10  15      103.50      157.48     92.51 o 
   5  10  15      127.33      151.80     94.71 o 
   6  10  15        1.39     -103.76    170.40 o 
  -5  11  15      306.14      255.98     86.12 o 
  -4  11  15        4.94       12.94     78.92 o 
  -3  11  15      440.17      430.50     97.01 o 
  -2  11  15      435.13      424.37    136.56 o 
  -1  11  15      310.93      217.45     76.22 o 
   0  11  15      167.33      175.18     75.37 o 
   1  11  15      315.69      418.89     93.40 o 
   2  11  15      412.72      518.78    124.08 o 
   3  11  15      409.92      644.68    121.99 o 
   4  11  15        5.34      -58.83     93.12 o 
   5  11  15      298.78      281.27    101.17 o 
  -5  12  15      122.03      108.50     73.21 o 
  -4  12  15       10.59      -21.28     79.20 o 
  -3  12  15      104.25      295.65     99.31 o 
  -2  12  15     1085.96      937.36    193.99 o 
  -1  12  15      436.77      265.50     68.09 o 
   0  12  15       74.17      273.67     98.48 o 
   1  12  15      454.27      494.81     89.77 o 
   2  12  15     1018.62     1059.43    127.77 o 
   3  12  15       92.52      181.09     91.36 o 
   4  12  15        9.88      102.92    100.79 o 
   5  12  15      127.18      109.90    104.35 o 
  -5  13  15       10.94        2.64     68.94 o 
  -4  13  15      123.38       78.82     88.31 o 
  -3  13  15       42.19       73.04     86.58 o 
  -2  13  15      789.98      656.33    108.65 o 
  -1  13  15       18.74       58.16     91.54 o 
   0  13  15      216.43      243.49     95.60 o 
   1  13  15       21.77       91.59     83.32 o 
   2  13  15      850.21      915.12     98.10 o 
   3  13  15       41.30       57.54     69.68 o 
   4  13  15      137.31       52.12     71.08 o 
   5  13  15        9.73       34.14    112.17 o 
  -5  14  15      242.83       98.47     84.57 o 
  -4  14  15       62.66      116.10     91.37 o 
  -3  14  15       38.95       30.18     83.90 o 
  -2  14  15        2.11       28.99     90.75 o 
  -1  14  15      515.10      514.49    103.94 o 
   0  14  15      150.54      209.29     88.92 o 
   1  14  15      523.61      605.86     99.81 o 
   2  14  15        0.28       -6.12     73.55 o 
   3  14  15       29.96       14.11     68.70 o 
   4  14  15       73.40      123.15    112.58 o 
   5  14  15      241.56      280.90    136.60 o 
  -4  15  15        1.19       45.35    114.00 o 
  -3  15  15       18.36       74.25     85.46 o 
  -2  15  15       43.85      188.93     92.83 o 
  -1  15  15       40.63      168.21    140.38 o 
   0  15  15       50.54       53.26     63.37 o 
   1  15  15       58.47      166.77     85.29 o 
   2  15  15       41.69      368.60    100.75 o 
   3  15  15       20.24       79.77     86.17 o 
   4  15  15        2.46       70.32     97.15 o 
  -4  16  15      102.99      137.38     91.99 o 
  -3  16  15       69.23       92.90    116.97 o 
  -2  16  15      177.64      190.94     92.94 o 
  -1  16  15      254.31      193.40    102.69 o 
   0  16  15       31.28      223.69     89.52 o 
   1  16  15      256.81      381.79     95.05 o 
   2  16  15      178.02      213.82     96.25 o 
   3  16  15       65.57       39.64    141.47 o 
   4  16  15      104.05      114.82    107.41 o 
  -3  17  15       18.43      -19.21     83.56 o 
  -2  17  15      286.44      293.14    109.99 o 
  -1  17  15       45.71      -27.98     89.53 o 
   0  17  15       30.23       45.17     88.97 o 
   1  17  15       46.89       51.82     81.08 o 
   2  17  15      293.29      322.29    134.23 o 
   3  17  15       20.66      -69.48    127.23 o 
  -2  18  15       14.54      -30.14     98.48 o 
  -1  18  15      161.61      139.30    102.83 o 
   0  18  15        0.02       12.97     87.25 o 
   1  18  15      160.89      205.55     91.63 o 
   2  18  15       14.94      -34.17    137.18 o 
  -2  19  15        4.48       96.73    130.62 o 
  -1  19  15       89.03       79.98    100.95 o 
   0  19  15       24.47       55.28     97.41 o 
   1  19  15       89.04      192.88    112.67 o 
   2  19  15        4.35      -34.45    123.39 o 
   0   0  16       34.50      290.53     74.29 o 
   1   0  16     5311.43     5428.81    246.34 o 
   2   0  16      323.03      305.17     61.68 o 
   3   0  16       15.20      141.75     72.32 o 
   4   0  16       65.37      161.96     81.84 o 
   5   0  16       73.56       86.70     86.64 o 
   6   0  16       38.50       57.28    107.32 o 
  -6   1  16        8.03       91.36    102.92 o 
  -5   1  16      332.55      403.30    102.96 o 
  -4   1  16      701.93      738.29    105.80 o 
  -3   1  16      169.73      168.07     52.95 o 
  -2   1  16      336.67      349.15     62.75 o 
  -1   1  16      349.40      590.40    108.30 o 
   0   1  16      390.01      988.79    243.09 o 
   1   1  16      399.71      545.76     59.30 o 
   2   1  16      362.68      375.96     55.79 o 
   3   1  16      167.74      310.20     77.36 o 
   4   1  16      705.40      587.89     97.19 o 
   5   1  16      364.17      425.63    120.48 o 
   6   1  16        8.33       58.00    106.60 o 
  -6   2  16      141.82       33.18    234.82 o 
  -5   2  16      109.22      202.83    128.11 o 
  -4   2  16     1339.03     1103.16    108.14 o 
  -3   2  16     1239.84     1113.45     79.55 o 
  -2   2  16      119.15      269.06     59.90 o 
  -1   2  16     1096.05     1341.02    162.39 o 
   0   2  16      711.98     1011.60    209.02 o 
   1   2  16     1078.05     1343.39    109.16 o 
   2   2  16      130.43      140.98     55.13 o 
   3   2  16     1277.37     1230.32     95.96 o 
   4   2  16     1463.24      912.12    304.79 o 
   5   2  16      110.73      132.00     89.69 o 
   6   2  16      134.08      130.65    117.65 o 
  -6   3  16      245.82      385.42    158.34 o 
  -5   3  16       11.06       35.44    118.75 o 
  -4   3  16     1120.13      958.36    191.43 o 
  -3   3  16     2044.29     1865.60    105.95 o 
  -2   3  16     2122.14     2083.37     95.31 o 
  -1   3  16     2158.96     2562.71    126.72 o 
   0   3  16      906.55      917.05    136.31 o 
   1   3  16     2223.91     2433.35    202.75 o 
   2   3  16     2268.63     2412.18    115.07 o 
   3   3  16     2008.72     1822.91    107.83 o 
   4   3  16     1225.50     1283.59    146.95 o 
   5   3  16        6.29      113.82     93.33 o 
   6   3  16      233.15      309.52    117.89 o 
  -6   4  16      725.85      478.00    201.64 o 
  -5   4  16      548.79      355.56    145.70 o 
  -4   4  16      496.97      341.98    154.42 o 
  -3   4  16     1527.31     1428.86    113.42 o 
  -2   4  16     4556.00     4336.77    356.05 o 
  -1   4  16      707.72      636.58     64.32 o 
   0   4  16       18.43      108.54     60.47 o 
   1   4  16      693.45      657.07     64.19 o 
   2   4  16     4673.58     4542.98    243.26 o 
   3   4  16     1432.13     1421.96    153.63 o 
   4   4  16      554.59      694.49    122.27 o 
   5   4  16      599.36      725.47    193.58 o 
   6   4  16      714.44      717.22    119.00 o 
  -6   5  16      154.31      223.99    215.68 o 
  -5   5  16      727.29      592.29    128.96 o 
  -4   5  16     1384.83     1391.17    179.95 o 
  -3   5  16     1592.19     1675.31    119.95 o 
  -2   5  16     1079.96     1101.51     82.21 o 
  -1   5  16     1775.77     1753.64    108.47 o 
   0   5  16     3104.51     3207.47    303.57 o 
   1   5  16     1823.47     1643.14    144.66 o 
   2   5  16     1121.10     1149.79     90.58 o 
   3   5  16     1605.05     1913.13    130.12 o 
   4   5  16     1443.49     1639.70    133.31 o 
   5   5  16      735.97      841.93    158.74 o 
   6   5  16      150.94      329.28    137.93 o 
  -6   6  16      101.20       54.69    128.58 o 
  -5   6  16      354.19      267.30    148.50 o 
  -4   6  16      911.31      892.18    103.97 o 
  -3   6  16     1392.45     1130.68    102.94 o 
  -2   6  16      126.09       88.46     65.80 o 
  -1   6  16      538.25      684.15     74.00 o 
   0   6  16      818.57     1127.09     85.19 o 
   1   6  16      617.40      827.60     77.48 o 
   2   6  16      104.09      163.65     80.12 o 
   3   6  16     1435.95     1599.91    128.49 o 
   4   6  16      999.39     1001.98    111.91 o 
   5   6  16      358.57      330.03    104.35 o 
   6   6  16      103.12      215.07    129.04 o 
  -6   7  16      189.78      145.59    152.70 o 
  -5   7  16      237.30      476.09    154.42 o 
  -4   7  16      487.79      455.52     88.98 o 
  -3   7  16      296.20      223.30     71.56 o 
  -2   7  16     1296.22     1499.65    122.37 o 
  -1   7  16     2546.63     2610.16    143.29 o 
   0   7  16       58.15       98.35     59.61 o 
   1   7  16     2621.74     2454.98    280.84 o 
   2   7  16     1298.94     1317.63    279.26 o 
   3   7  16      325.06      425.25    155.84 o 
   4   7  16      472.98      472.13    142.58 o 
   5   7  16      218.91      219.32     90.27 o 
   6   7  16      176.99      211.36    112.48 o 
  -6   8  16      105.03      201.89    137.99 o 
  -5   8  16      197.11      365.25    118.12 o 
  -4   8  16      265.53      254.11     86.54 o 
  -3   8  16      106.06       96.62     82.05 o 
  -2   8  16      235.31      201.38     70.87 o 
  -1   8  16     1546.86     1643.03    104.83 o 
   0   8  16       43.77       36.21     71.24 o 
   1   8  16     1603.44     1756.03    700.65 o 
   2   8  16      264.57      450.24    102.82 o 
   3   8  16      134.49       58.04     85.05 o 
   4   8  16      257.64      290.78     85.91 o 
   5   8  16      190.11      308.64     99.46 o 
   6   8  16      102.81       71.84    105.92 o 
  -6   9  16       83.33       55.98    119.79 o 
  -5   9  16        0.61      -12.43     95.20 o 
  -4   9  16        4.46       79.69     72.82 o 
  -3   9  16      190.29      197.32     82.97 o 
  -2   9  16       21.13      151.85     91.43 o 
  -1   9  16      431.79      287.53     80.45 o 
   0   9  16      822.52      803.29     74.77 o 
   1   9  16      448.96      531.46     95.79 o 
   2   9  16       19.81       93.94     97.46 o 
   3   9  16      194.33      246.66     83.88 o 
   4   9  16        7.33       29.74     94.10 o 
   5   9  16        0.72       -0.97    105.39 o 
   6   9  16       76.83      145.67    254.53 o 
  -6  10  16        0.67      131.03    111.87 o 
  -5  10  16       71.50       29.75    123.62 o 
  -4  10  16       41.82       72.77     71.08 o 
  -3  10  16      284.49      351.62     90.49 o 
  -2  10  16        6.34      129.87     81.75 o 
  -1  10  16      189.31      176.56     66.02 o 
   0  10  16      210.16      333.47     90.99 o 
   1  10  16      188.65      207.60     89.18 o 
   2  10  16        5.33      213.68    102.45 o 
   3  10  16      283.38      458.12    118.34 o 
   4  10  16       38.18        0.95     90.56 o 
   5  10  16       69.26       11.66     98.53 o 
   6  10  16        1.16      -55.94    167.53 o 
  -5  11  16       75.11      214.31    117.98 o 
  -4  11  16       18.48       96.78     78.18 o 
  -3  11  16      199.01      308.95     78.88 o 
  -2  11  16      745.75     1193.49    180.24 o 
  -1  11  16      402.16      552.30    120.47 o 
   0  11  16       28.51       72.09     81.54 o 
   1  11  16      417.81      775.37    131.29 o 
   2  11  16      777.92     1073.30    180.19 o 
   3  11  16      184.27      365.60    100.75 o 
   4  11  16       19.61      111.71    109.58 o 
   5  11  16       67.39       65.27     89.19 o 
  -5  12  16       35.38       70.15     84.30 o 
  -4  12  16       70.00      106.94     86.04 o 
  -3  12  16      118.08      112.95     77.36 o 
  -2  12  16      214.75      283.87     92.62 o 
  -1  12  16      377.79      546.85    242.48 o 
   0  12  16        2.48      130.45     81.00 o 
   1  12  16      425.61      583.29    140.49 o 
   2  12  16      228.36      223.86     87.78 o 
   3  12  16      108.53      147.81     91.73 o 
   4  12  16       65.90       88.63    105.31 o 
   5  12  16       28.85      -34.43    175.80 o 
  -5  13  16       40.55       96.53     86.27 o 
  -4  13  16      230.56       98.69     78.10 o 
  -3  13  16      309.58      167.36     94.90 o 
  -2  13  16       33.05      105.37     92.07 o 
  -1  13  16      168.81      626.39    525.80 o 
   0  13  16      323.49      628.91    233.06 o 
   1  13  16      187.41      298.55     94.50 o 
   2  13  16       27.01       13.12     64.69 o 
   3  13  16      262.97      202.71     81.18 o 
   4  13  16      231.66      136.41     89.76 o 
   5  13  16       46.42      175.76    102.52 o 
  -4  14  16       75.07      113.33     91.68 o 
  -3  14  16      139.23        4.27     91.33 o 
  -2  14  16      207.57      116.08     94.44 o 
  -1  14  16      205.03      270.56    134.00 o 
   0  14  16      556.22      573.13    107.36 o 
   1  14  16      219.84      492.62    116.52 o 
   2  14  16      196.35      112.41    100.95 o 
   3  14  16      127.18      130.05     82.22 o 
   4  14  16       88.33      138.82    100.06 o 
  -4  15  16       23.32      230.86    123.80 o 
  -3  15  16      246.73      215.16    112.79 o 
  -2  15  16      452.09      552.41    123.79 o 
  -1  15  16      312.78      243.53     92.60 o 
   0  15  16        8.11       43.46     71.50 o 
   1  15  16      305.64      218.97     88.64 o 
   2  15  16      423.17      478.68    103.71 o 
   3  15  16      254.16      285.60     85.10 o 
   4  15  16       25.95      -32.51    100.79 o 
  -4  16  16       41.20      139.48    102.46 o 
  -3  16  16      120.54      -38.31    114.46 o 
  -2  16  16      125.38      149.61     93.80 o 
  -1  16  16      437.30      361.35    112.64 o 
   0  16  16       83.63       53.71     78.90 o 
   1  16  16      425.51      418.77    131.21 o 
   2  16  16      120.61      102.92     89.75 o 
   3  16  16      130.77       20.42    137.36 o 
   4  16  16       38.70      104.36    116.65 o 
  -3  17  16       54.04       77.58     89.22 o 
  -2  17  16        2.60      183.51    122.37 o 
  -1  17  16       96.95      109.89     98.70 o 
   0  17  16      310.36      344.22    127.48 o 
   1  17  16       88.64      130.28     92.90 o 
   2  17  16        3.07       67.96     95.82 o 
   3  17  16       55.61      110.82    142.55 o 
  -2  18  16        4.58      136.91    210.58 o 
  -1  18  16       17.38       72.86    188.88 o 
   0  18  16        6.51       68.14     97.78 o 
   1  18  16       16.72       56.38     92.77 o 
   2  18  16        5.58      -17.02    135.01 o 
  -1  19  16        0.02      -62.98     95.34 o 
   0  19  16        2.91      -17.15    109.71 o 
   1  19  16        0.18      109.17    124.71 o 
   1   0  17       49.35      426.02     65.37 o 
   2   0  17      250.35      356.51     66.22 o 
   3   0  17       95.93      119.89     61.86 o 
   4   0  17      108.70       72.71     84.09 o 
   5   0  17      471.84      568.65    127.47 o 
   6   0  17      170.56      114.29    124.12 o 
  -6   1  17      136.13      146.34    108.31 o 
  -5   1  17       77.93      150.52     91.02 o 
  -4   1  17      116.95      768.08    422.29 o 
  -3   1  17      220.65      245.99     81.68 o 
  -2   1  17      636.21      699.28     79.46 o 
  -1   1  17     1646.09     1977.53    131.00 o 
   0   1  17      254.70      465.69     57.68 o 
   1   1  17     1727.32     2108.87    188.17 o 
   2   1  17      574.01      720.71     69.23 o 
   3   1  17      235.68      334.36     89.65 o 
   4   1  17      113.37      533.04    260.71 o 
   5   1  17      101.80      143.32    112.89 o 
   6   1  17      147.21      202.95    134.90 o 
  -6   2  17      411.27      305.11    106.65 o 
  -5   2  17      630.37      547.36     97.97 o 
  -4   2  17     1111.64     1199.35    129.31 o 
  -3   2  17      566.74      825.66     80.41 o 
  -2   2  17     2883.81     3389.58    156.96 o 
  -1   2  17     1786.17     2349.33    316.84 o 
   0   2  17     1395.19     1743.97    124.04 o 
   1   2  17     1859.91     2101.26    145.04 o 
   2   2  17     3062.92     3233.06    271.41 o 
   3   2  17      588.38      766.11    171.79 o 
   4   2  17     1071.65      840.11    156.34 o 
   5   2  17      693.16      644.71    143.03 o 
   6   2  17      412.16      498.71    147.32 o 
  -6   3  17       15.76       64.84    140.44 o 
  -5   3  17      106.09      108.76    109.47 o 
  -4   3  17     1707.29     1569.23    193.24 o 
  -3   3  17      482.45      516.66     88.66 o 
  -2   3  17     2078.91     2137.05    166.73 o 
  -1   3  17       99.95      558.44     77.24 o 
   0   3  17     1253.97     1588.62    194.89 o 
   1   3  17      120.16      438.05     83.56 o 
   2   3  17     2076.27     2131.43    152.15 o 
   3   3  17      489.28      641.99     89.42 o 
   4   3  17     1850.79     1786.41    670.02 o 
   5   3  17       94.10       89.21     92.05 o 
   6   3  17       15.01       57.47     97.49 o 
  -6   4  17       81.48      240.29    147.02 o 
  -5   4  17      374.70      324.88    115.34 o 
  -4   4  17      782.46     1112.31    166.80 o 
  -3   4  17     2556.63     2410.85    109.18 o 
  -2   4  17      166.44      201.30     59.89 o 
  -1   4  17     1775.60     2008.03    112.04 o 
   0   4  17     2457.55     2578.89    207.79 o 
   1   4  17     1734.10     1714.07    127.48 o 
   2   4  17      160.45      192.77     67.21 o 
   3   4  17     2745.84     2435.88    331.09 o 
   4   4  17      849.25     1063.93    126.28 o 
   5   4  17      412.89      358.38    136.29 o 
   6   4  17       71.10       49.23    105.81 o 
  -6   5  17      200.15       92.41    172.29 o 
  -5   5  17      270.60      142.60    136.58 o 
  -4   5  17      620.89      745.60    168.46 o 
  -3   5  17     1980.92     1495.52    172.72 o 
  -2   5  17     1791.32     1907.55    103.74 o 
  -1   5  17     1759.49     1648.99    122.27 o 
   0   5  17     1113.87     1235.85    140.00 o 
   1   5  17     1749.17     1880.55    128.70 o 
   2   5  17     1790.98     1603.11    106.47 o 
   3   5  17     1935.37     1737.09    158.05 o 
   4   5  17      718.45      902.09    198.21 o 
   5   5  17      281.45      336.95    127.91 o 
   6   5  17      187.20      230.12    128.83 o 
  -6   6  17      404.73      259.10    141.63 o 
  -5   6  17      307.93      242.06    112.17 o 
  -4   6  17      179.76      207.74    120.56 o 
  -3   6  17      346.43      375.33    129.92 o 
  -2   6  17     4217.83     4237.44    354.24 o 
  -1   6  17     1370.77     1499.34     94.78 o 
   0   6  17      127.08      179.13     67.44 o 
   1   6  17     1412.49     1289.41    234.13 o 
   2   6  17     4295.39     3885.09    680.36 o 
   3   6  17      348.55      496.70    180.15 o 
   4   6  17      210.23      228.10     94.24 o 
   5   6  17      294.58      248.50    100.70 o 
   6   6  17      376.87      449.90    223.36 o 
  -6   7  17        9.19      -28.64    106.07 o 
  -5   7  17      248.48      255.93    113.66 o 
  -4   7  17      326.78      316.04     95.16 o 
  -3   7  17      934.78      576.72     87.10 o 
  -2   7  17      379.00      380.21     90.58 o 
  -1   7  17     2028.52     2360.03    143.04 o 
   0   7  17      772.42     1108.56    224.36 o 
   1   7  17     2115.02     2053.40    245.75 o 
   2   7  17      355.11      354.30     94.13 o 
   3   7  17      937.87      913.94    146.63 o 
   4   7  17      340.28      186.99     92.88 o 
   5   7  17      241.22      198.87     93.07 o 
   6   7  17       10.83       64.08    105.47 o 
  -6   8  17       10.51      -82.19     96.88 o 
  -5   8  17       60.11        0.73     90.81 o 
  -4   8  17       38.75        7.93     72.88 o 
  -3   8  17      340.32      329.81     82.39 o 
  -2   8  17       18.03      119.05     75.68 o 
  -1   8  17     3419.87     3565.26    247.28 o 
   0   8  17       12.42       67.70     58.99 o 
   1   8  17     3506.45     3441.04    430.09 o 
   2   8  17       14.99       42.51     98.33 o 
   3   8  17      386.47      380.62     90.36 o 
   4   8  17       38.63       37.52     80.94 o 
   5   8  17       47.84      153.60     98.21 o 
   6   8  17       11.50       57.41     99.64 o 
  -6   9  17        0.75       83.26    135.99 o 
  -5   9  17       74.24       97.74     99.22 o 
  -4   9  17      551.61      440.18     92.37 o 
  -3   9  17      626.41      651.12     93.99 o 
  -2   9  17      100.31      342.63     90.45 o 
  -1   9  17      313.67      449.52     72.34 o 
   0   9  17      144.70      187.81     74.84 o 
   1   9  17      310.01      403.63    155.70 o 
   2   9  17      116.79      296.35    102.94 o 
   3   9  17      628.70      655.60    112.82 o 
   4   9  17      545.49      524.51    116.05 o 
   5   9  17       79.16      -14.60     96.08 o 
   6   9  17        0.30       70.30    116.17 o 
  -5  10  17       51.12       43.20     94.74 o 
  -4  10  17      194.50      241.03     94.11 o 
  -3  10  17      222.68      197.55     80.13 o 
  -2  10  17       26.69       33.17     70.63 o 
  -1  10  17      629.12      662.18    102.79 o 
   0  10  17     1029.83     1112.75    144.12 o 
   1  10  17      653.98      735.67    147.60 o 
   2  10  17       22.75      127.93    100.12 o 
   3  10  17      203.61      287.70     94.90 o 
   4  10  17      205.19      216.39     87.83 o 
   5  10  17       48.96      142.38     96.68 o 
  -5  11  17        9.41      -20.87    117.15 o 
  -4  11  17      133.49      125.81     80.01 o 
  -3  11  17      135.23      218.41     90.62 o 
  -2  11  17      416.28      401.87     93.29 o 
  -1  11  17      368.95      322.73     88.84 o 
   0  11  17      178.66      105.16     97.69 o 
   1  11  17      379.76      421.49    106.40 o 
   2  11  17      366.99      285.97     94.29 o 
   3  11  17      122.96      227.62     97.43 o 
   4  11  17      129.89      165.01    106.41 o 
   5  11  17       10.95      -39.93     91.35 o 
  -5  12  17       38.21       10.24    142.94 o 
  -4  12  17      213.20      245.37     83.02 o 
  -3  12  17      592.72      517.00     92.98 o 
  -2  12  17      481.13      421.08     93.87 o 
  -1  12  17      112.75      195.15     87.22 o 
   0  12  17     1343.67     1232.44    120.92 o 
   1  12  17      116.95      -11.63    120.59 o 
   2  12  17      424.56      595.46    130.72 o 
   3  12  17      560.68      652.21    113.87 o 
   4  12  17      199.19      137.06    114.10 o 
   5  12  17       38.04     -195.16    166.77 o 
  -5  13  17       85.35       29.61     73.53 o 
  -4  13  17       11.60       27.68     80.03 o 
  -3  13  17      417.54      340.61     96.14 o 
  -2  13  17       38.42       64.95     95.67 o 
  -1  13  17       63.61      191.31    100.82 o 
   0  13  17       98.51       91.31     77.41 o 
   1  13  17       83.55      255.31     95.49 o 
   2  13  17       42.85       84.22     62.17 o 
   3  13  17      402.72      401.05     81.88 o 
   4  13  17       13.64       44.21     80.22 o 
   5  13  17       89.01      102.02    123.35 o 
  -4  14  17       15.26      108.34     81.79 o 
  -3  14  17      245.01      183.00    112.79 o 
  -2  14  17      314.88      275.78    119.93 o 
  -1  14  17       79.64      124.46     87.52 o 
   0  14  17        0.07      -39.83     70.24 o 
   1  14  17       85.87      140.46     86.37 o 
   2  14  17      298.40      469.71    182.50 o 
   3  14  17      246.79      126.63     81.67 o 
   4  14  17       14.44     -104.66     90.16 o 
  -4  15  17      184.08      228.99     84.98 o 
  -3  15  17       28.61      123.51    110.34 o 
  -2  15  17      226.11      231.76     94.12 o 
  -1  15  17       27.75       85.19    102.12 o 
   0  15  17      567.10      435.45     91.47 o 
   1  15  17       22.11       96.45     92.90 o 
   2  15  17      234.60      272.37    112.65 o 
   3  15  17       25.25      114.03     94.48 o 
   4  15  17      187.72      197.25    123.45 o 
  -3  16  17       46.81      -67.36    116.65 o 
  -2  16  17      137.09      222.63     97.26 o 
  -1  16  17       86.85      134.07    101.18 o 
   0  16  17       60.98       50.42     97.20 o 
   1  16  17       70.62      216.53     97.45 o 
   2  16  17      138.02      141.59     84.57 o 
   3  16  17       50.92       31.35    136.85 o 
  -3  17  17       69.09       11.13     90.03 o 
  -2  17  17       21.60       25.02     99.34 o 
  -1  17  17       92.97       -7.22     94.84 o 
   0  17  17       78.02       32.93    109.39 o 
   1  17  17       87.26       67.50     98.94 o 
   2  17  17       20.37      126.25     88.02 o 
   3  17  17       64.53       15.06    154.87 o 
  -2  18  17       11.47      173.68    257.80 o 
  -1  18  17        7.73       77.71    102.83 o 
   0  18  17       72.22      181.60    100.42 o 
   1  18  17        6.68       32.92     92.58 o 
   2  18  17       14.12        5.28    121.74 o 
   0  19  17       24.37       23.13    141.66 o 
   0   0  18      981.92     1195.48    103.40 o 
   1   0  18       38.69      193.08     59.97 o 
   2   0  18     1132.33     1248.19     86.47 o 
   3   0  18      179.03      230.28     83.14 o 
   4   0  18      774.52      774.47    108.76 o 
   5   0  18       84.04      172.88    107.71 o 
   6   0  18       23.85      166.88    121.89 o 
  -6   1  18      360.69      388.09    125.27 o 
  -5   1  18      240.73      287.81     93.68 o 
  -4   1  18      782.37      960.31    109.40 o 
  -3   1  18      523.10      485.75     87.77 o 
  -2   1  18     6431.40     6087.40    285.21 o 
  -1   1  18     2671.69     2321.99    214.84 o 
   0   1  18      668.70     1411.15    290.13 o 
   1   1  18     2630.12     2416.27     96.65 o 
   2   1  18     6500.99     6397.16    314.39 o 
   3   1  18      583.86      552.54    105.21 o 
   4   1  18      783.20      840.56    108.68 o 
   5   1  18      258.61      243.93    122.89 o 
   6   1  18      377.09      482.11    146.42 o 
  -6   2  18        5.84       62.48    106.10 o 
  -5   2  18      823.84      784.19    129.39 o 
  -4   2  18      197.54      373.97    104.03 o 
  -3   2  18     1265.50     1095.30    109.91 o 
  -2   2  18      641.97      672.61     85.57 o 
  -1   2  18      709.92      902.85     86.21 o 
   0   2  18        2.79      204.73     54.83 o 
   1   2  18      818.86      732.84    120.96 o 
   2   2  18      624.20      562.67     67.89 o 
   3   2  18     1269.19      984.12     95.38 o 
   4   2  18      192.51      162.46    123.15 o 
   5   2  18      868.91      763.07    153.44 o 
   6   2  18       10.32      132.80    130.65 o 
  -6   3  18       27.70      146.93    143.01 o 
  -5   3  18      118.75       44.94     82.40 o 
  -4   3  18       80.21      183.92     92.84 o 
  -3   3  18      983.73     1096.07     92.66 o 
  -2   3  18      268.51      266.24     66.30 o 
  -1   3  18     1664.31     1710.18    193.41 o 
   0   3  18      395.88      422.32     71.99 o 
   1   3  18     1722.06     1757.70     91.24 o 
   2   3  18      246.77      307.95     76.26 o 
   3   3  18      979.33      920.74    128.04 o 
   4   3  18       83.27      360.50    188.88 o 
   5   3  18      136.70       86.15    112.31 o 
   6   3  18       23.06       24.52    104.95 o 
  -6   4  18       11.45      120.86    127.99 o 
  -5   4  18      106.23      229.37    130.62 o 
  -4   4  18     1492.67     1148.37    133.89 o 
  -3   4  18      323.77      383.35     96.88 o 
  -2   4  18     1123.89     1077.74    113.52 o 
  -1   4  18      293.65      398.56     81.79 o 
   0   4  18     3612.82     3622.09    408.20 o 
   1   4  18      305.89      405.36     63.36 o 
   2   4  18     1138.73     1264.28    110.02 o 
   3   4  18      334.24      259.82    134.45 o 
   4   4  18     1498.62     1119.04    139.11 o 
   5   4  18      108.08      109.62    121.56 o 
   6   4  18        8.71       31.59     98.18 o 
  -6   5  18       77.54      192.68    133.23 o 
  -5   5  18      121.02      111.48    120.01 o 
  -4   5  18      493.33      436.32    148.38 o 
  -3   5  18       39.23      185.39     69.08 o 
  -2   5  18      656.85      633.75     81.62 o 
  -1   5  18      105.16       68.11     63.27 o 
   0   5  18      299.58      285.02     68.36 o 
   1   5  18      116.97       84.44     53.54 o 
   2   5  18      654.93      480.12    110.19 o 
   3   5  18       45.63       89.64     99.01 o 
   4   5  18      531.99      578.61    112.98 o 
   5   5  18      116.70      181.49    112.42 o 
   6   5  18       74.89      161.42    151.15 o 
  -6   6  18       69.33       42.97    126.07 o 
  -5   6  18       43.17       58.37    103.49 o 
  -4   6  18       16.12       66.34    115.13 o 
  -3   6  18      275.36      225.50     84.46 o 
  -2   6  18        1.41      -38.70     55.11 o 
  -1   6  18      671.00      801.46    102.10 o 
   0   6  18      291.66      394.98     72.01 o 
   1   6  18      658.53      802.99    106.97 o 
   2   6  18        1.60       84.42     91.82 o 
   3   6  18      305.58      304.97     98.01 o 
   4   6  18       13.22       31.72     82.38 o 
   5   6  18       47.14        8.53     83.41 o 
   6   6  18       65.94       -4.99    101.02 o 
  -6   7  18        8.81      -13.71    106.02 o 
  -5   7  18      274.71      285.68    127.85 o 
  -4   7  18      143.94      139.95    106.44 o 
  -3   7  18     1014.24     1032.52    149.49 o 
  -2   7  18      927.12      793.18     81.48 o 
  -1   7  18     1171.19     1263.80    107.46 o 
   0   7  18      197.03      192.57     69.19 o 
   1   7  18     1202.29     1280.28    469.65 o 
   2   7  18      928.45     1115.08    133.58 o 
   3   7  18     1020.06     1031.68    121.18 o 
   4   7  18      156.52      175.94     97.36 o 
   5   7  18      274.80      191.53     97.53 o 
   6   7  18        7.01      -37.81    115.17 o 
  -6   8  18       36.00      -29.43    109.37 o 
  -5   8  18        7.56       59.26    112.12 o 
  -4   8  18      744.58      667.32     99.97 o 
  -3   8  18      144.48      146.27     76.63 o 
  -2   8  18      556.17      598.71     99.00 o 
  -1   8  18      114.14      105.74     76.68 o 
   0   8  18     2611.76     3019.65    289.20 o 
   1   8  18      103.71      208.40    107.01 o 
   2   8  18      562.26      600.10    133.13 o 
   3   8  18      133.35      198.31     97.97 o 
   4   8  18      708.58      675.24    119.00 o 
   5   8  18        9.01       51.11     83.41 o 
   6   8  18       26.52       73.15    118.38 o 
  -5   9  18       18.48      -15.96    102.82 o 
  -4   9  18      316.90      205.16     88.87 o 
  -3   9  18      467.89      478.77     82.20 o 
  -2   9  18      526.22      534.10    176.42 o 
  -1   9  18      389.15      503.29     74.92 o 
   0   9  18      569.93      413.50    186.33 o 
   1   9  18      399.20      658.70    199.09 o 
   2   9  18      538.40      652.80    128.43 o 
   3   9  18      466.44      752.20    145.30 o 
   4   9  18      283.70      301.84    102.85 o 
   5   9  18       20.98       33.48     99.56 o 
  -5  10  18      546.54      375.81    115.34 o 
  -4  10  18      113.37      148.48     83.34 o 
  -3  10  18      152.61      163.29     85.46 o 
  -2  10  18      358.47      294.27     90.98 o 
  -1  10  18      780.83      547.98     75.61 o 
   0  10  18     1743.59     1958.73    631.73 o 
   1  10  18      845.50      863.54    598.55 o 
   2  10  18      333.75      322.27    104.00 o 
   3  10  18      133.03       34.37    106.36 o 
   4  10  18      116.07      182.02     88.54 o 
   5  10  18      522.85      498.45    137.05 o 
  -5  11  18        5.05      -19.02    115.91 o 
  -4  11  18       33.72       18.69     74.90 o 
  -3  11  18      698.61      724.54    103.51 o 
  -2  11  18      116.13      194.35     86.01 o 
  -1  11  18      937.44     1041.79    119.03 o 
   0  11  18      118.30      403.64    134.00 o 
   1  11  18     1064.28     1167.06    243.76 o 
   2  11  18      109.95      147.16     96.47 o 
   3  11  18      682.89      878.86    153.82 o 
   4  11  18       36.87       36.93    110.25 o 
   5  11  18        2.68      -42.96    125.26 o 
  -5  12  18       28.66       58.83     89.76 o 
  -4  12  18      229.29      187.13     90.66 o 
  -3  12  18      114.50      105.79     79.81 o 
  -2  12  18      131.02      180.42     81.10 o 
  -1  12  18       66.70       47.45     73.82 o 
   0  12  18     2357.97     2267.99    233.76 o 
   1  12  18       86.88      185.43    120.20 o 
   2  12  18      121.39       41.60     95.11 o 
   3  12  18      103.65       81.27    105.78 o 
   4  12  18      235.09      404.67    107.43 o 
   5  12  18       29.56       53.69    130.41 o 
  -4  13  18      111.31       49.90     76.48 o 
  -3  13  18      151.29      166.95     85.67 o 
  -2  13  18       75.68      236.52    131.55 o 
  -1  13  18       22.88      142.27     90.75 o 
   0  13  18      384.45      357.86    101.22 o 
   1  13  18       21.31       84.61     77.29 o 
   2  13  18       53.74      146.43    237.38 o 
   3  13  18      151.00      146.70     99.52 o 
   4  13  18      114.20      162.16    108.25 o 
  -4  14  18       24.06       38.06     72.55 o 
  -3  14  18       57.88       62.53     72.80 o 
  -2  14  18       16.91       89.71     94.59 o 
  -1  14  18       95.18       24.33    110.98 o 
   0  14  18      266.54      277.20     88.40 o 
   1  14  18       89.16      115.62     78.32 o 
   2  14  18       15.11        5.65     84.28 o 
   3  14  18       49.18      144.64     75.06 o 
   4  14  18       23.19        4.09     82.33 o 
  -4  15  18       28.35       54.02     74.52 o 
  -3  15  18        6.32      104.91     79.57 o 
  -2  15  18       16.97       30.40     80.98 o 
  -1  15  18        4.83       77.22    103.20 o 
   0  15  18       31.15       46.59     98.61 o 
   1  15  18        5.35       61.58     92.32 o 
   2  15  18       17.94       18.11    106.79 o 
   3  15  18        6.09      -61.70     83.99 o 
   4  15  18       30.03     6386.02   6106.97 o 
  -3  16  18        0.47      175.26     91.37 o 
  -2  16  18       12.60      -11.59     80.18 o 
  -1  16  18       28.21       -1.70    111.61 o 
   0  16  18      453.52      533.79    138.57 o 
   1  16  18       30.16      -29.76     69.71 o 
   2  16  18       13.34        0.13     94.06 o 
   3  16  18        0.12       33.98    106.52 o 
  -2  17  18       24.86      -30.52     83.91 o 
  -1  17  18       12.36      -27.89    125.07 o 
   0  17  18       62.60      117.33     97.78 o 
   1  17  18       10.57       50.74     80.09 o 
   2  17  18       37.88       87.30    105.85 o 
  -1  18  18       20.93      -63.26     84.69 o 
   0  18  18      115.96      133.28    126.53 o 
   1  18  18       18.02      -33.61     78.35 o 
   1   0  19     3537.89     3603.04    142.53 o 
   2   0  19      397.09      364.55     72.53 o 
   3   0  19      314.63      452.15     96.46 o 
   4   0  19        1.84       68.39     90.33 o 
   5   0  19     2081.64     2054.31    238.22 o 
   6   0  19      331.70      258.44    126.85 o 
  -6   1  19      111.92       65.68    114.01 o 
  -5   1  19      188.36      284.06    134.03 o 
  -4   1  19      442.42      552.62    105.37 o 
  -3   1  19     1208.76     1232.97    109.14 o 
  -2   1  19     5671.08     5793.78    340.78 o 
  -1   1  19     2140.22     2389.23    146.01 o 
   0   1  19      122.32      165.48     78.19 o 
   1   1  19     2075.14     2125.39     95.56 o 
   2   1  19     5651.58     5488.78    174.94 o 
   3   1  19     1347.29     1329.19    184.24 o 
   4   1  19      442.74      375.83    112.00 o 
   5   1  19      176.81      294.92    123.31 o 
   6   1  19      110.52      209.99    127.90 o 
  -6   2  19       67.11      136.59    119.93 o 
  -5   2  19      204.22      247.37     99.60 o 
  -4   2  19      427.64      439.68     92.67 o 
  -3   2  19      171.10      166.05     75.55 o 
  -2   2  19       49.61      113.99     65.39 o 
  -1   2  19      153.12      249.40     67.79 o 
   0   2  19     2242.83     2345.84    183.76 o 
   1   2  19      153.07      194.88     64.70 o 
   2   2  19       66.06      129.36     63.53 o 
   3   2  19      170.70       99.07     81.24 o 
   4   2  19      448.85      452.03    168.95 o 
   5   2  19      211.33      376.34    147.06 o 
   6   2  19       46.95      145.46    108.00 o 
  -6   3  19       41.74      100.61     97.46 o 
  -5   3  19      402.71      399.87     97.03 o 
  -4   3  19      351.25      366.24     94.82 o 
  -3   3  19      162.98      178.77     71.75 o 
  -2   3  19      643.12      800.84    100.88 o 
  -1   3  19      261.88      500.49     89.95 o 
   0   3  19      964.84     1056.68    162.46 o 
   1   3  19      257.86      534.79    112.95 o 
   2   3  19      664.12      866.69    124.89 o 
   3   3  19      191.46      170.57    117.30 o 
   4   3  19      384.42      365.09    143.30 o 
   5   3  19      414.41      251.33    133.63 o 
   6   3  19       41.19       85.35    132.56 o 
  -6   4  19       90.26      297.22    120.42 o 
  -5   4  19       92.26       61.83     86.50 o 
  -4   4  19       42.93      102.87     84.96 o 
  -3   4  19      876.68      805.69     85.49 o 
  -2   4  19      219.58      164.64     68.53 o 
  -1   4  19        7.45       48.36     64.78 o 
   0   4  19      225.68      223.76     71.24 o 
   1   4  19       15.38       90.09     61.22 o 
   2   4  19      243.48      333.81     75.17 o 
   3   4  19      808.94      743.74    126.48 o 
   4   4  19       42.67      -31.83    112.38 o 
   5   4  19       99.60       15.95    152.12 o 
   6   4  19       93.34      177.98    157.96 o 
  -6   5  19       18.00       13.89    129.37 o 
  -5   5  19      342.37      490.19    131.86 o 
  -4   5  19      238.14      233.88    102.69 o 
  -3   5  19     1164.68     1181.93     97.93 o 
  -2   5  19      611.54      643.08     81.95 o 
  -1   5  19     1169.58     1365.59    140.73 o 
   0   5  19       19.96       96.43     88.87 o 
   1   5  19     1140.99     1175.38     98.15 o 
   2   5  19      601.86      601.74    118.18 o 
   3   5  19     1129.80      981.73    128.93 o 
   4   5  19      235.04      122.59     94.97 o 
   5   5  19      338.89      389.24    149.17 o 
   6   5  19       20.77        5.66    111.43 o 
  -6   6  19       64.65       32.16    118.93 o 
  -5   6  19        5.93        7.38    108.60 o 
  -4   6  19      135.95      168.15    130.83 o 
  -3   6  19       33.86      117.99     64.69 o 
  -2   6  19     1296.21     1247.52     93.48 o 
  -1   6  19       35.65       19.31     69.80 o 
   0   6  19      635.61      546.31     93.21 o 
   1   6  19       38.63       56.97     77.72 o 
   2   6  19     1339.60     1395.65    186.03 o 
   3   6  19       35.97      152.05    121.06 o 
   4   6  19      161.77      216.99     93.69 o 
   5   6  19        6.28       80.57     98.26 o 
   6   6  19       67.71       76.27    103.62 o 
  -6   7  19      127.13     4731.70   4404.25 o 
  -5   7  19        7.85       99.88    132.43 o 
  -4   7  19      252.61      277.02    192.71 o 
  -3   7  19      363.74      382.13     82.46 o 
  -2   7  19     1545.34     1693.11    133.15 o 
  -1   7  19      594.22      515.98     79.15 o 
   0   7  19     1178.02      954.38    129.31 o 
   1   7  19      626.61      627.14    222.06 o 
   2   7  19     1446.62     1250.66    135.93 o 
   3   7  19      372.57      308.27     84.49 o 
   4   7  19      242.24      234.48    132.26 o 
   5   7  19        8.29       10.62    108.77 o 
   6   7  19      118.36       42.36    107.03 o 
  -5   8  19      331.97      281.42    123.59 o 
  -4   8  19       26.13      -15.17     94.64 o 
  -3   8  19      769.04      554.96     91.52 o 
  -2   8  19       33.63       51.79     59.17 o 
  -1   8  19        0.02       46.62     66.92 o 
   0   8  19      214.42      188.98     69.21 o 
   1   8  19        8.65       21.04    107.03 o 
   2   8  19       34.78      182.69    153.90 o 
   3   8  19      740.57      589.37    122.31 o 
   4   8  19       27.78      -43.70     89.28 o 
   5   8  19      313.92      424.53    100.36 o 
  -5   9  19      162.97      233.48    118.96 o 
  -4   9  19       96.93       82.48     82.18 o 
  -3   9  19     1384.27     1060.78    109.95 o 
  -2   9  19       48.33      199.78     62.93 o 
  -1   9  19     1239.69     1458.47    156.87 o 
   0   9  19       13.57        2.59    162.08 o 
   1   9  19     1397.62     1390.58    507.94 o 
   2   9  19       44.27      179.19    139.09 o 
   3   9  19     1320.58     1358.59    269.31 o 
   4   9  19       92.74      124.90     93.19 o 
   5   9  19      159.94      383.55    105.03 o 
  -5  10  19       71.46      107.49     95.20 o 
  -4  10  19      836.18      585.11    205.47 o 
  -3  10  19      138.94       31.71     72.49 o 
  -2  10  19     1073.31      921.16    112.10 o 
  -1  10  19       24.36       39.82     65.14 o 
   0  10  19     4181.31     3915.30    419.88 o 
   1  10  19       15.73      103.10    100.45 o 
   2  10  19     1057.39     1486.92    142.76 o 
   3  10  19      138.61      209.21    107.19 o 
   4  10  19      772.58      701.34    121.57 o 
   5  10  19       69.09      140.90    108.21 o 
  -5  11  19       23.14       57.63    100.80 o 
  -4  11  19      129.80      104.42     87.91 o 
  -3  11  19       20.37       44.66     73.82 o 
  -2  11  19      251.91      200.25     80.16 o 
  -1  11  19        8.41      156.72     94.21 o 
   0  11  19      266.66      173.90     99.87 o 
   1  11  19        7.41      -71.60    105.93 o 
   2  11  19      199.90      149.34    108.60 o 
   3  11  19       19.23       76.77    112.36 o 
   4  11  19      118.64      225.18    109.17 o 
   5  11  19       21.34       30.84     99.33 o 
  -5  12  19      273.66      165.91    130.17 o 
  -4  12  19      201.43      260.70     93.26 o 
  -3  12  19       71.35      173.81     89.28 o 
  -2  12  19      241.39      253.95     91.07 o 
  -1  12  19      171.77      199.80    113.53 o 
   0  12  19      786.91      765.23    104.80 o 
   1  12  19      189.87      240.74    106.65 o 
   2  12  19      240.25      580.10    112.18 o 
   3  12  19       61.75      112.69     93.75 o 
   4  12  19      204.01      303.09    136.71 o 
   5  12  19      267.68      378.58    136.01 o 
  -4  13  19       52.00      102.65     86.22 o 
  -3  13  19       61.12      103.99    138.82 o 
  -2  13  19       20.05       31.04     75.11 o 
  -1  13  19      734.15      621.69    130.77 o 
   0  13  19        6.63       98.46     83.55 o 
   1  13  19      700.71      719.80    153.42 o 
   2  13  19       21.45      -41.93    121.73 o 
   3  13  19       50.89       10.22     90.13 o 
   4  13  19       49.66       67.37    128.51 o 
  -4  14  19       22.16       86.64     72.80 o 
  -3  14  19        7.73        1.91     69.98 o 
  -2  14  19      228.06      218.54     89.39 o 
  -1  14  19      158.78      276.24    113.32 o 
   0  14  19      116.37       94.42    119.93 o 
   1  14  19      161.52      156.89     84.81 o 
   2  14  19      222.75      199.45     89.69 o 
   3  14  19        6.91      -44.07     85.15 o 
   4  14  19       24.75      -23.19     75.04 o 
  -3  15  19       31.40       17.41     78.63 o 
  -2  15  19       35.99       24.46    107.17 o 
  -1  15  19        5.00       25.44     85.23 o 
   0  15  19       68.04       77.53    104.56 o 
   1  15  19        5.03       25.55    106.47 o 
   2  15  19       36.53        8.81     86.34 o 
   3  15  19       31.00       -3.11     90.34 o 
  -3  16  19        2.38       54.64     91.87 o 
  -2  16  19       81.89      124.39    104.65 o 
  -1  16  19       53.23       83.56    188.88 o 
   0  16  19      132.08      163.56    120.80 o 
   1  16  19       59.13      -53.51     83.38 o 
   2  16  19       80.70       81.82     81.94 o 
   3  16  19        2.82       48.09    113.53 o 
  -2  17  19        1.91       54.20     88.22 o 
  -1  17  19      295.39      195.31    104.71 o 
   0  17  19        5.67      -48.75    100.22 o 
   1  17  19      290.36      382.50    112.38 o 
   2  17  19        2.50      105.64    133.37 o 
  -1  18  19       23.37      -13.74     93.54 o 
   0  18  19      273.40      216.01    138.82 o 
   1  18  19       23.60     -117.56     84.32 o 
   0   0  20      612.23      596.36     96.38 o 
   1   0  20      741.41     1139.09    171.96 o 
   2   0  20        0.70       68.30     67.45 o 
   3   0  20       39.52       40.96     86.15 o 
   4   0  20      182.29      127.35     83.05 o 
   5   0  20      468.37      472.29    124.13 o 
   6   0  20      264.01      326.36    197.85 o 
  -6   1  20      152.23      169.82    131.30 o 
  -5   1  20      148.24      177.08    161.01 o 
  -4   1  20      418.75      371.38     91.20 o 
  -3   1  20      174.53       69.79     77.92 o 
  -2   1  20     2519.45     2352.35    288.10 o 
  -1   1  20      437.27      438.99     67.46 o 
   0   1  20     1347.05     1122.21     74.03 o 
   1   1  20      417.94      612.32     99.52 o 
   2   1  20     2490.80     2269.98    105.92 o 
   3   1  20      168.43      216.51     85.11 o 
   4   1  20      469.36      496.26    236.10 o 
   5   1  20      144.49      153.58    117.79 o 
   6   1  20      147.52       51.70    105.11 o 
  -6   2  20      165.62      244.66    120.95 o 
  -5   2  20      239.93      298.48     96.01 o 
  -4   2  20       60.40      -22.16     81.23 o 
  -3   2  20      683.73      697.40     95.63 o 
  -2   2  20      504.89      523.44     89.52 o 
  -1   2  20     1988.28     2093.56    128.94 o 
   0   2  20      205.64      192.89     71.32 o 
   1   2  20     2025.25     1611.41    139.37 o 
   2   2  20      487.41      535.51     83.43 o 
   3   2  20      656.69      567.94     87.80 o 
   4   2  20       65.23       26.51    125.66 o 
   5   2  20      229.25      204.27    181.22 o 
   6   2  20      163.59       98.80     82.00 o 
  -6   3  20      119.65      248.15    122.70 o 
  -5   3  20      521.05      496.27    104.05 o 
  -4   3  20      114.45      110.49     86.23 o 
  -3   3  20      249.69      220.25    105.71 o 
  -2   3  20        2.16      140.59     80.96 o 
  -1   3  20     1018.45     1193.89    101.60 o 
   0   3  20        5.41       68.27     70.41 o 
   1   3  20     1071.75     1177.96     87.42 o 
   2   3  20        2.84       26.21     72.74 o 
   3   3  20      253.38      197.55    106.99 o 
   4   3  20      131.61       43.39    120.93 o 
   5   3  20      534.07      549.62    266.73 o 
   6   3  20      125.34       -5.32    115.26 o 
  -6   4  20      421.59      264.67    117.53 o 
  -5   4  20      115.47      243.39     91.75 o 
  -4   4  20      357.73      271.14     81.40 o 
  -3   4  20      120.41      238.14     70.24 o 
  -2   4  20     5026.76     4774.06    198.48 o 
  -1   4  20      145.36      576.40    112.50 o 
   0   4  20      725.57      909.21    131.89 o 
   1   4  20      160.63      438.77    113.10 o 
   2   4  20     5262.81     4825.14    561.55 o 
   3   4  20      102.80      134.08     98.79 o 
   4   4  20      370.31      460.96    118.97 o 
   5   4  20      122.30      277.52    190.16 o 
   6   4  20      416.83      379.37    151.48 o 
  -6   5  20       47.85      169.25    103.60 o 
  -5   5  20      230.59      239.43     92.64 o 
  -4   5  20      286.88      136.58     75.80 o 
  -3   5  20     1186.77     1191.93     99.99 o 
  -2   5  20      694.13      875.96    106.74 o 
  -1   5  20      808.87     1140.04    167.74 o 
   0   5  20     1968.68     2452.99    239.13 o 
   1   5  20      832.38      882.43    107.98 o 
   2   5  20      721.14      948.97    195.26 o 
   3   5  20     1201.43      991.76    150.67 o 
   4   5  20      318.61      133.55     98.94 o 
   5   5  20      215.97      214.68    166.77 o 
   6   5  20       60.42      -65.37    145.89 o 
  -6   6  20       49.50       88.91    131.79 o 
  -5   6  20       40.55       -5.10    199.09 o 
  -4   6  20        9.78       27.62     76.27 o 
  -3   6  20      788.34      705.62     83.76 o 
  -2   6  20       98.37      262.27     80.40 o 
  -1   6  20      503.16      462.14     96.06 o 
   0   6  20      790.26      765.51     86.40 o 
   1   6  20      542.37      494.92     97.23 o 
   2   6  20      104.85      279.00    181.27 o 
   3   6  20      787.07      627.32    124.53 o 
   4   6  20       19.19       73.48    103.35 o 
   5   6  20       43.68       99.96     99.08 o 
   6   6  20       57.66      134.87    139.12 o 
  -5   7  20      275.85      261.44    181.22 o 
  -4   7  20      222.18      239.40    116.32 o 
  -3   7  20      807.83      648.97     79.58 o 
  -2   7  20      551.86      589.66     76.69 o 
  -1   7  20      335.75      434.96     97.39 o 
   0   7  20      235.40      333.79     82.91 o 
   1   7  20      382.26      490.57    154.18 o 
   2   7  20      504.67      539.79    121.66 o 
   3   7  20      823.15      900.59    140.37 o 
   4   7  20      212.12      202.84    121.94 o 
   5   7  20      284.18      288.47    104.69 o 
  -5   8  20       94.20      179.35    109.09 o 
  -4   8  20      227.80      219.21    105.75 o 
  -3   8  20       15.58       -0.03     58.30 o 
  -2   8  20      589.65      629.73     87.70 o 
  -1   8  20      224.69      157.92     75.76 o 
   0   8  20      251.47      214.51     79.40 o 
   1   8  20      226.44      322.13    131.55 o 
   2   8  20      528.38      731.33    202.92 o 
   3   8  20       17.72      -42.26     92.23 o 
   4   8  20      217.95      212.55    106.56 o 
   5   8  20       94.11      207.06    104.05 o 
  -5   9  20      113.53       90.56    117.38 o 
  -4   9  20       69.49      146.52    104.63 o 
  -3   9  20      213.58      205.39     86.63 o 
  -2   9  20      586.37      711.07     85.03 o 
  -1   9  20      121.08      189.93     70.78 o 
   0   9  20       84.29      160.17    107.96 o 
   1   9  20      110.99       49.47    163.36 o 
   2   9  20      550.18      713.58    143.51 o 
   3   9  20      210.03      186.22    102.02 o 
   4   9  20       63.40       75.94     94.96 o 
   5   9  20      115.64      183.13    107.10 o 
  -5  10  20      149.99      131.06    131.91 o 
  -4  10  20       61.04       75.64     82.86 o 
  -3  10  20      192.21      153.51     75.61 o 
  -2  10  20      190.21      214.48     94.43 o 
  -1  10  20      168.37      226.70    110.12 o 
   0  10  20      363.68      474.70    119.93 o 
   1  10  20      141.20      129.08    104.70 o 
   2  10  20      181.81      275.79    124.18 o 
   3  10  20      194.92      281.66    158.62 o 
   4  10  20       58.11       -1.41     96.04 o 
   5  10  20      148.68      -29.36     91.37 o 
  -5  11  20       93.58      109.76    102.45 o 
  -4  11  20      103.36       72.02    118.05 o 
  -3  11  20      867.07      736.04    117.70 o 
  -2  11  20       73.55      117.95     69.20 o 
  -1  11  20      409.75      207.02     99.87 o 
   0  11  20      131.72      193.99    171.01 o 
   1  11  20      382.56      140.74    104.39 o 
   2  11  20       75.76      366.46    159.53 o 
   3  11  20      831.74      958.05    158.62 o 
   4  11  20      102.52      168.19    122.98 o 
   5  11  20       80.94      -73.06    106.68 o 
  -4  12  20       73.42       22.40     73.15 o 
  -3  12  20      165.31     2293.33   1680.01 o 
  -2  12  20      250.50      310.20     85.97 o 
  -1  12  20      116.18      140.02     99.31 o 
   0  12  20      392.97      544.84    218.23 o 
   1  12  20       98.50      238.56    115.62 o 
   2  12  20      244.26      229.35    139.21 o 
   3  12  20      158.89      158.84    106.63 o 
   4  12  20       67.02      162.74    121.60 o 
  -4  13  20      173.52      100.00     87.43 o 
  -3  13  20        6.66      -22.53     71.59 o 
  -2  13  20        7.79       37.00     74.40 o 
  -1  13  20       32.45       58.66    121.24 o 
   0  13  20      868.98      815.74    112.91 o 
   1  13  20       29.28      103.26     76.88 o 
   2  13  20        7.85       77.74    137.28 o 
   3  13  20        7.96       77.67    110.62 o 
   4  13  20      175.98      169.95    111.37 o 
  -4  14  20       58.39       46.69     83.45 o 
  -3  14  20       86.75      180.36     83.09 o 
  -2  14  20      124.38      126.95    100.03 o 
  -1  14  20      414.76      346.39    110.34 o 
   0  14  20       99.94      223.26    140.38 o 
   1  14  20      414.33      548.63    112.65 o 
   2  14  20      112.91      120.90     87.24 o 
   3  14  20       71.46       -9.96    102.60 o 
   4  14  20       60.96       92.70    128.92 o 
  -3  15  20      233.27      226.94     89.26 o 
  -2  15  20       89.97      187.03    120.14 o 
  -1  15  20      240.45      227.27    146.77 o 
   0  15  20      141.83      277.74    129.28 o 
   1  15  20      263.58      375.03    113.94 o 
   2  15  20       88.52       80.95     85.94 o 
   3  15  20      226.07      214.29    103.53 o 
  -2  16  20      292.11      171.53    106.44 o 
  -1  16  20       53.53      124.19     99.49 o 
   0  16  20      193.62      227.22    111.05 o 
   1  16  20       53.17       44.42     84.12 o 
   2  16  20      295.78      282.59     95.80 o 
  -2  17  20       30.18       96.82     89.53 o 
  -1  17  20       43.27      -15.31    104.68 o 
   0  17  20       67.91       33.06    117.71 o 
   1  17  20       41.19       33.04     84.35 o 
   2  17  20       26.76     5979.50   4372.95 o 
   1   0  21      222.30      239.68     69.50 o 
   2   0  21      323.27      493.54     86.36 o 
   3   0  21      436.56      260.36     94.61 o 
   4   0  21        0.53       -1.28     90.94 o 
   5   0  21       77.73      230.19    127.08 o 
   6   0  21       50.22       68.73    126.71 o 
  -6   1  21      151.50      104.19    131.26 o 
  -5   1  21        5.42     -106.62    123.28 o 
  -4   1  21      602.46      472.05     93.79 o 
  -3   1  21       61.57        4.22     78.25 o 
  -2   1  21       65.80      193.96     77.53 o 
  -1   1  21       56.10      167.67     69.86 o 
   0   1  21     1023.33     1152.91     83.71 o 
   1   1  21       53.30      153.07     62.97 o 
   2   1  21       68.09      178.80     82.44 o 
   3   1  21       68.46      188.45     92.59 o 
   4   1  21      588.56      483.05    155.14 o 
   5   1  21        5.28      107.44    132.65 o 
   6   1  21      129.81       94.11    110.38 o 
  -6   2  21      179.40      299.77    130.27 o 
  -5   2  21       74.73      156.15    115.73 o 
  -4   2  21      693.87      913.88    116.28 o 
  -3   2  21      117.30       81.29     71.86 o 
  -2   2  21      338.11      467.67     91.19 o 
  -1   2  21       83.74      129.05     81.22 o 
   0   2  21       23.69       36.65     64.82 o 
   1   2  21       77.38      152.57     62.08 o 
   2   2  21      388.16      576.79     94.92 o 
   3   2  21      101.14       57.83     70.62 o 
   4   2  21      697.21      574.71    140.64 o 
   5   2  21       76.14       52.20    142.94 o 
   6   2  21      161.55       90.39     94.11 o 
  -6   3  21       55.60       48.61    110.49 o 
  -5   3  21      535.16      318.73    105.31 o 
  -4   3  21      145.90      246.76    100.04 o 
  -3   3  21     1133.45      990.30    107.99 o 
  -2   3  21      915.02     1028.23    132.74 o 
  -1   3  21     1117.92     1452.41    141.84 o 
   0   3  21      149.84      209.53     81.44 o 
   1   3  21     1182.48     1354.89    112.18 o 
   2   3  21      946.08      862.31    101.30 o 
   3   3  21     1149.32     1245.57    154.33 o 
   4   3  21      182.34      147.24    148.21 o 
   5   3  21      534.38      219.48    242.48 o 
   6   3  21       51.63       56.48    192.71 o 
  -6   4  21       96.51       76.65    110.36 o 
  -5   4  21       27.37       38.10     99.79 o 
  -4   4  21      272.71      360.11    108.31 o 
  -3   4  21      369.11      569.99    126.73 o 
  -2   4  21      290.34      431.35     86.05 o 
  -1   4  21      160.16      264.32     91.06 o 
   0   4  21      422.17      662.23     87.02 o 
   1   4  21      178.23      252.93     79.17 o 
   2   4  21      303.50      529.75    137.84 o 
   3   4  21      387.04      571.33    134.02 o 
   4   4  21      327.59      441.64    144.10 o 
   5   4  21       24.14       45.35    142.05 o 
   6   4  21      103.79       68.92    129.95 o 
  -6   5  21      342.71      189.91     96.83 o 
  -5   5  21      430.47      411.14     99.94 o 
  -4   5  21       18.93       83.51     76.27 o 
  -3   5  21      128.90      107.86     72.64 o 
  -2   5  21     1515.19     1731.65    128.75 o 
  -1   5  21     1047.19     1006.73    101.10 o 
   0   5  21        4.42       70.76     75.47 o 
   1   5  21     1184.14     1110.74    202.24 o 
   2   5  21     1607.82     1474.83    152.27 o 
   3   5  21      129.96       72.06    174.16 o 
   4   5  21        8.40       68.57    113.65 o 
   5   5  21      448.37      255.46    182.50 o 
   6   5  21      346.74      171.57    297.36 o 
  -5   6  21      469.69      412.34     95.44 o 
  -4   6  21      268.26      770.82    565.37 o 
  -3   6  21      317.11      302.98     81.55 o 
  -2   6  21     1573.08     1806.51    112.11 o 
  -1   6  21     1191.69     1476.54    249.06 o 
   0   6  21       63.71      126.73     72.27 o 
   1   6  21     1272.76     1332.38    316.50 o 
   2   6  21     1577.87     2089.58    461.24 o 
   3   6  21      300.25      220.07    118.59 o 
   4   6  21      259.32      310.30    120.39 o 
   5   6  21      465.01      553.36    188.88 o 
  -5   7  21       27.70       36.05    100.88 o 
  -4   7  21      151.17      158.06     97.65 o 
  -3   7  21       86.67      121.13     75.70 o 
  -2   7  21      412.21      377.65     84.48 o 
  -1   7  21      219.33      208.53     81.87 o 
   0   7  21     1146.73     1014.15    118.13 o 
   1   7  21      235.71      207.64    153.15 o 
   2   7  21      449.57      448.77    131.81 o 
   3   7  21       94.02       50.01    125.82 o 
   4   7  21      166.38      -22.82    129.57 o 
   5   7  21       23.73      -55.26     90.88 o 
  -5   8  21       27.59       -5.18     93.80 o 
  -4   8  21      248.70      265.32    119.52 o 
  -3   8  21       58.36       67.30     65.31 o 
  -2   8  21      176.24      115.13     69.47 o 
  -1   8  21      227.10      352.39     92.63 o 
   0   8  21      329.85      411.42    127.86 o 
   1   8  21      207.88      381.08    128.41 o 
   2   8  21      190.56      217.05    143.07 o 
   3   8  21       45.98       24.15    102.10 o 
   4   8  21      224.63      268.38    131.85 o 
   5   8  21       25.01      113.73    102.79 o 
  -5   9  21      157.12       76.04    102.83 o 
  -4   9  21       47.72      106.54    100.16 o 
  -3   9  21       18.80       57.35     69.16 o 
  -2   9  21      163.50      116.90     67.96 o 
  -1   9  21      520.44      536.98    139.20 o 
   0   9  21      155.03      298.68    293.53 o 
   1   9  21      541.84      601.09    151.38 o 
   2   9  21      176.19      247.51    158.43 o 
   3   9  21       21.51      139.06    126.50 o 
   4   9  21       50.29       86.65     92.19 o 
   5   9  21      173.04      154.40    104.76 o 
  -5  10  21       38.27       -5.20    125.19 o 
  -4  10  21       53.68      110.09    109.39 o 
  -3  10  21       35.59      115.24     80.78 o 
  -2  10  21      313.06      299.87     79.86 o 
  -1  10  21      176.61      277.75    131.21 o 
   0  10  21      296.92      374.56    130.61 o 
   1  10  21      183.66      196.71    133.06 o 
   2  10  21      296.42      521.65    264.18 o 
   3  10  21       39.87       89.87    120.84 o 
   4  10  21       54.87      -24.57     91.74 o 
   5  10  21       35.90       54.88     98.06 o 
  -4  11  21      108.36      162.78     96.64 o 
  -3  11  21       70.77       49.42    116.14 o 
  -2  11  21       84.70      122.63     75.33 o 
  -1  11  21      184.52      191.83    150.59 o 
   0  11  21      125.84      195.26    122.73 o 
   1  11  21      173.12      267.82    122.08 o 
   2  11  21       82.59      144.93    147.76 o 
   3  11  21       64.49      143.14     99.66 o 
   4  11  21      101.22      178.86    119.02 o 
  -4  12  21      196.66      137.75     81.79 o 
  -3  12  21      197.17      114.71     84.48 o 
  -2  12  21       48.20       80.98     79.81 o 
  -1  12  21      330.13      395.54    130.39 o 
   0  12  21      466.19      450.60    137.59 o 
   1  12  21      309.53      376.22    121.70 o 
   2  12  21       53.54       81.82    208.02 o 
   3  12  21      182.40       85.92    113.79 o 
   4  12  21      186.72      194.73    131.93 o 
  -4  13  21        3.30      -14.76     69.79 o 
  -3  13  21      219.76      313.78     95.90 o 
  -2  13  21      153.96      169.88    139.11 o 
  -1  13  21      178.28      308.57    222.06 o 
   0  13  21      276.89      270.26    242.48 o 
   1  13  21      179.13      338.53    142.74 o 
   2  13  21      174.26      338.90    154.66 o 
   3  13  21      218.59      354.07    125.73 o 
   4  13  21        5.67      -61.60    103.24 o 
  -3  14  21      169.62      179.58     81.18 o 
  -2  14  21      199.49      244.87    121.97 o 
  -1  14  21      130.21      151.07    132.73 o 
   0  14  21      496.72      388.51    122.42 o 
   1  14  21      134.91      291.66    108.55 o 
   2  14  21      212.54      309.36    114.51 o 
   3  14  21      156.96      262.14    158.46 o 
  -3  15  21       21.00       24.05     73.76 o 
  -2  15  21       15.30      -42.65     96.99 o 
  -1  15  21      171.85      266.69    129.77 o 
   0  15  21      533.77      452.43    144.21 o 
   1  15  21      164.53      200.07     98.62 o 
   2  15  21       17.45      -30.66     87.63 o 
   3  15  21       24.71      114.02     90.63 o 
  -2  16  21      104.18      -34.97     81.49 o 
  -1  16  21      174.68      230.82    120.88 o 
   0  16  21      156.69       44.66    116.15 o 
   1  16  21      173.90      280.87    101.02 o 
   2  16  21       99.64      256.23    125.53 o 
  -1  17  21       10.74       14.82     91.54 o 
   0  17  21        5.60       87.51     96.79 o 
   1  17  21       12.84      107.76    142.51 o 
   0   0  22      678.92      672.67    107.89 o 
   1   0  22      995.41      858.41     80.50 o 
   2   0  22        0.10      313.37     75.14 o 
   3   0  22      690.63      690.07    105.69 o 
   4   0  22      472.51      453.74    150.63 o 
   5   0  22       45.79      121.31    127.90 o 
   6   0  22       17.74      153.89    146.37 o 
  -6   1  22       78.09       87.20    121.54 o 
  -5   1  22      447.97      663.87    306.28 o 
  -4   1  22      654.04      627.97    107.68 o 
  -3   1  22      567.16      395.40     95.21 o 
  -2   1  22       25.79      156.77     80.34 o 
  -1   1  22     1700.25     1799.82    166.13 o 
   0   1  22     1143.64     1296.06     89.42 o 
   1   1  22     1764.52     1715.96    102.58 o 
   2   1  22       30.90      170.75     77.92 o 
   3   1  22      568.27      447.87    103.76 o 
   4   1  22      632.73      851.67    156.90 o 
   5   1  22      470.68      412.31    154.09 o 
   6   1  22       88.71      198.87    115.96 o 
  -6   2  22      118.52      110.02    124.18 o 
  -5   2  22       58.18      113.15    108.86 o 
  -4   2  22       23.07      144.28     89.75 o 
  -3   2  22      325.80      305.13     98.94 o 
  -2   2  22      869.59      973.15    152.35 o 
  -1   2  22      439.64      464.79     84.47 o 
   0   2  22      437.67      639.61     90.72 o 
   1   2  22      453.81      555.75     80.27 o 
   2   2  22      859.26     1028.58    131.89 o 
   3   2  22      347.11      472.53    145.07 o 
   4   2  22       34.41      109.68    229.72 o 
   5   2  22       54.42       15.44    125.19 o 
   6   2  22      120.16       64.52    153.15 o 
  -6   3  22      223.16      263.01    162.46 o 
  -5   3  22        2.18       -0.38     85.41 o 
  -4   3  22      407.45      421.54    102.45 o 
  -3   3  22      231.57      240.66     87.55 o 
  -2   3  22     3077.00     3334.19    279.63 o 
  -1   3  22      779.02      773.61    101.57 o 
   0   3  22     2439.79     2679.07    327.15 o 
   1   3  22      783.30      711.99     98.96 o 
   2   3  22     3171.31     2978.59    147.30 o 
   3   3  22      233.44      340.50    109.45 o 
   4   3  22      382.41      267.27    134.38 o 
   5   3  22        2.85       27.09    133.60 o 
   6   3  22      230.75      237.04    136.28 o 
  -5   4  22      187.05       69.52     94.05 o 
  -4   4  22      103.04      100.53     94.07 o 
  -3   4  22      133.71      138.08     84.11 o 
  -2   4  22      519.75      632.84    116.83 o 
  -1   4  22      627.50      663.16    101.43 o 
   0   4  22      694.64      614.12     92.15 o 
   1   4  22      710.53      671.80    114.58 o 
   2   4  22      534.78      563.04    139.52 o 
   3   4  22      124.55      200.45    102.87 o 
   4   4  22      110.98       57.36    107.24 o 
   5   4  22      196.45       92.64    161.35 o 
  -5   5  22       39.98       45.69     75.30 o 
  -4   5  22       23.19       10.98     98.01 o 
  -3   5  22      587.40      406.72     86.32 o 
  -2   5  22      425.17      369.23     99.47 o 
  -1   5  22       40.67      101.83     65.89 o 
   0   5  22        0.81        5.16     69.69 o 
   1   5  22       22.77      186.92    111.76 o 
   2   5  22      438.98      388.83    110.92 o 
   3   5  22      612.56      592.60    141.48 o 
   4   5  22       23.60      -67.32    110.81 o 
   5   5  22       39.39       23.78    125.98 o 
  -5   6  22       86.29       72.96     81.97 o 
  -4   6  22      511.63      437.37    106.70 o 
  -3   6  22       76.55      114.96     68.30 o 
  -2   6  22       62.18      151.73     73.06 o 
  -1   6  22      646.75      910.51    107.57 o 
   0   6  22      284.94      320.21     90.86 o 
   1   6  22      637.44      676.51    169.99 o 
   2   6  22       77.91      152.26    106.29 o 
   3   6  22       73.41      127.81    122.37 o 
   4   6  22      490.67      336.89    130.95 o 
   5   6  22       84.34       68.98    131.86 o 
  -5   7  22      155.17      127.52     77.67 o 
  -4   7  22      228.97      171.88     80.83 o 
  -3   7  22       58.69       51.39     72.74 o 
  -2   7  22      373.21      426.19     75.36 o 
  -1   7  22      966.70     1035.94    104.39 o 
   0   7  22     5409.00     5962.27   1075.75 o 
   1   7  22     1040.70     1003.91    445.40 o 
   2   7  22      389.39      349.83    178.67 o 
   3   7  22       75.50      -22.20    116.61 o 
   4   7  22      237.64      114.69    125.18 o 
   5   7  22      158.47      275.17    131.52 o 
  -5   8  22      322.84      226.88     96.41 o 
  -4   8  22       66.18       86.07     80.32 o 
  -3   8  22      340.53      287.13     82.21 o 
  -2   8  22      144.75      -20.00     78.19 o 
  -1   8  22     2118.89     2352.96    299.89 o 
   0   8  22     2128.73     1921.34    662.36 o 
   1   8  22     2199.88     2001.16    689.16 o 
   2   8  22      138.54      217.98    127.43 o 
   3   8  22      330.49      151.33    114.92 o 
   4   8  22       70.67      -14.23    123.46 o 
   5   8  22      328.32      191.86    119.02 o 
  -5   9  22      132.13      103.09    110.87 o 
  -4   9  22        4.58       26.48     74.36 o 
  -3   9  22      475.24      321.78     79.15 o 
  -2   9  22      225.64      139.38     77.30 o 
  -1   9  22      377.32      301.30     90.84 o 
   0   9  22       19.44      100.55    128.30 o 
   1   9  22      338.83      242.34    116.34 o 
   2   9  22      217.57      220.10    123.61 o 
   3   9  22      440.98      433.21    172.56 o 
   4   9  22        4.51     -110.84    123.95 o 
   5   9  22      141.54      121.79    102.83 o 
  -4  10  22      183.27      202.43    105.29 o 
  -3  10  22      394.51      398.12     76.91 o 
  -2  10  22     1314.09     1244.25    110.39 o 
  -1  10  22       17.63       61.40     91.59 o 
   0  10  22      140.93      178.77    118.01 o 
   1  10  22       22.40      159.18    130.62 o 
   2  10  22     1294.94     1356.73    271.84 o 
   3  10  22      391.50      416.71    165.58 o 
   4  10  22      189.79      187.44    122.99 o 
  -4  11  22      174.09       74.95    120.62 o 
  -3  11  22        7.38       27.82     65.50 o 
  -2  11  22      235.97      142.03     72.30 o 
  -1  11  22        2.03      -17.00     86.83 o 
   0  11  22       14.07      -29.29     96.53 o 
   1  11  22        3.12       40.84    100.45 o 
   2  11  22      240.65      218.23    187.60 o 
   3  11  22        5.24      102.65    146.54 o 
   4  11  22      200.36      227.44    124.30 o 
  -4  12  22       46.96      -19.19     77.30 o 
  -3  12  22      322.40      326.85     93.71 o 
  -2  12  22      239.29      264.09     97.61 o 
  -1  12  22      200.82      202.77    101.04 o 
   0  12  22       98.07       84.99    142.94 o 
   1  12  22      190.15      209.43    117.95 o 
   2  12  22      250.02      370.84    138.47 o 
   3  12  22      342.85      480.31    157.30 o 
   4  12  22       43.58       34.25    103.19 o 
  -3  13  22       99.73      102.29     85.11 o 
  -2  13  22        1.00       -0.38     92.27 o 
  -1  13  22      400.58      434.35    213.13 o 
   0  13  22       72.10     -100.53    105.93 o 
   1  13  22      418.69      799.71    546.22 o 
   2  13  22        0.59       23.75    114.60 o 
   3  13  22       87.51      111.82    121.73 o 
  -3  14  22      101.29      158.65     98.73 o 
  -2  14  22        4.44       44.93     88.30 o 
  -1  14  22      158.33      250.38    107.84 o 
   0  14  22      501.03      441.49    289.70 o 
   1  14  22      158.07      176.69     80.88 o 
   2  14  22        4.01       84.53    137.71 o 
   3  14  22      103.08      137.52    116.14 o 
  -2  15  22      160.94      138.88    109.92 o 
  -1  15  22       32.91      102.47    109.56 o 
   0  15  22       28.19       36.57    135.28 o 
   1  15  22       27.35      147.10    102.07 o 
   2  15  22      167.17      150.56     94.45 o 
  -2  16  22        2.28      -26.83     80.26 o 
  -1  16  22       47.92      -15.51    102.10 o 
   0  16  22       40.59       44.22     92.10 o 
   1  16  22       43.80       45.18    109.68 o 
   2  16  22        1.98       -0.02    125.35 o 
   0  17  22       46.31      196.81    133.34 o 
   1   0  23        2.79       80.52     68.52 o 
   2   0  23     2650.66     2433.58    154.83 o 
   3   0  23       15.17       64.33     91.22 o 
   4   0  23       17.64       47.87    139.91 o 
   5   0  23       75.23       27.91    133.73 o 
  -5   1  23      306.13      183.86    119.55 o 
  -4   1  23      769.67      704.07    173.36 o 
  -3   1  23      336.85      330.99     98.54 o 
  -2   1  23      249.09      164.98     80.77 o 
  -1   1  23     1467.49     1399.86    107.31 o 
   0   1  23     5360.36     6184.51    410.95 o 
   1   1  23     1516.35     1684.39    128.62 o 
   2   1  23      264.26      272.94     91.16 o 
   3   1  23      348.18      490.05    110.14 o 
   4   1  23      743.96      643.73    156.62 o 
   5   1  23      302.40      309.83    131.45 o 
  -5   2  23      139.46      143.57    126.39 o 
  -4   2  23       90.19      220.93     99.75 o 
  -3   2  23      730.59      736.28    123.77 o 
  -2   2  23        0.74       16.80     68.21 o 
  -1   2  23     2149.73     2406.97    215.15 o 
   0   2  23      112.71      349.61     95.07 o 
   1   2  23     2208.08     2113.63    237.14 o 
   2   2  23        0.41       61.26     77.03 o 
   3   2  23      744.02      791.67    143.26 o 
   4   2  23       84.50      113.46    131.42 o 
   5   2  23      150.36      121.46    128.96 o 
  -5   3  23       74.14      158.08     81.73 o 
  -4   3  23       19.59      174.06    102.56 o 
  -3   3  23      105.82      108.37     82.70 o 
  -2   3  23       33.62       39.88     74.77 o 
  -1   3  23     1254.50     1375.84    118.71 o 
   0   3  23      322.43      410.70     90.35 o 
   1   3  23     1325.94     1242.78    110.23 o 
   2   3  23       33.31      104.35     83.58 o 
   3   3  23      108.67      108.55     96.70 o 
   4   3  23       27.31       85.85    174.84 o 
   5   3  23       77.13        9.92    139.09 o 
  -5   4  23       42.89       89.61     89.96 o 
  -4   4  23       87.83       96.29     93.82 o 
  -3   4  23       38.93      109.28     84.46 o 
  -2   4  23     1305.85     1342.92    125.63 o 
  -1   4  23       25.48      159.25     76.81 o 
   0   4  23      365.72      760.92    141.84 o 
   1   4  23       25.42       35.79     73.76 o 
   2   4  23     1315.45     1170.82    150.41 o 
   3   4  23       42.77      102.83    100.74 o 
   4   4  23       85.64       89.17    110.84 o 
   5   4  23       42.97       56.39    138.10 o 
  -5   5  23        5.20       69.33    103.71 o 
  -4   5  23       23.94       16.23     94.76 o 
  -3   5  23       99.90       17.32     78.35 o 
  -2   5  23       74.74       84.11     83.74 o 
  -1   5  23      184.75      293.71     78.08 o 
   0   5  23     1125.43     1449.00    352.96 o 
   1   5  23      190.54      271.08     94.79 o 
   2   5  23       78.74      169.72    104.41 o 
   3   5  23       91.32      101.93     99.68 o 
   4   5  23       24.48       60.57    115.43 o 
   5   5  23        5.65      -95.88    119.93 o 
  -5   6  23       18.90       -8.67     82.03 o 
  -4   6  23       12.16       51.05     81.54 o 
  -3   6  23      507.73      461.39     88.12 o 
  -2   6  23      144.22       84.74     77.13 o 
  -1   6  23     1046.27     1205.09    157.68 o 
   0   6  23      719.39     1030.40    129.39 o 
   1   6  23     1097.40     1316.68    280.77 o 
   2   6  23      136.24      112.91    101.63 o 
   3   6  23      529.13      402.67    135.20 o 
   4   6  23       15.41      -16.30    125.51 o 
   5   6  23       18.70      -30.21    116.40 o 
  -5   7  23      142.23      177.30     89.61 o 
  -4   7  23       82.99      118.33     89.12 o 
  -3   7  23       64.72       49.44     63.62 o 
  -2   7  23       62.74       32.17     69.18 o 
  -1   7  23      594.43      824.35    177.55 o 
   0   7  23      157.87      354.38    122.83 o 
   1   7  23      664.79      649.51    140.17 o 
   2   7  23       69.16      153.08    131.29 o 
   3   7  23       53.02       90.90    117.62 o 
   4   7  23       75.55       21.11    117.85 o 
   5   7  23      158.20      131.49    108.13 o 
  -5   8  23       47.03      177.72     97.29 o 
  -4   8  23      201.22      243.51     84.62 o 
  -3   8  23      123.24      174.50     89.52 o 
  -2   8  23      688.12      916.60     97.44 o 
  -1   8  23       87.35      120.10     86.82 o 
   0   8  23      460.95      561.05    162.08 o 
   1   8  23      101.57      119.96    168.46 o 
   2   8  23      611.20      508.06    142.07 o 
   3   8  23      123.75      125.80    127.71 o 
   4   8  23      190.14      195.79    130.26 o 
   5   8  23       50.38       19.37    128.04 o 
  -4   9  23      597.66      405.01     95.01 o 
  -3   9  23       26.97      -17.55     65.08 o 
  -2   9  23       62.93       50.72     81.29 o 
  -1   9  23      143.81      284.54    121.73 o 
   0   9  23      752.83     1011.32    303.74 o 
   1   9  23      146.81      180.06    227.17 o 
   2   9  23       57.12       54.02    143.17 o 
   3   9  23       21.02      232.72    138.48 o 
   4   9  23      619.05      431.73    161.75 o 
  -4  10  23       23.31       57.45     71.10 o 
  -3  10  23      228.17      235.61     77.24 o 
  -2  10  23      144.46      176.65     75.23 o 
  -1  10  23      358.05      448.01    190.16 o 
   0  10  23        3.35       35.32    137.83 o 
   1  10  23      381.33      424.07    157.27 o 
   2  10  23      137.28      292.75    152.27 o 
   3  10  23      221.26      253.08    144.16 o 
   4  10  23       22.34      106.22    175.42 o 
  -4  11  23       42.22      149.23     95.94 o 
  -3  11  23      228.26      224.53     74.52 o 
  -2  11  23       11.14       46.26    104.19 o 
  -1  11  23      671.64      462.20    116.61 o 
   0  11  23      147.23      308.55    125.79 o 
   1  11  23      720.35      760.05    362.45 o 
   2  11  23       11.29       -5.81    110.96 o 
   3  11  23      227.63      219.70    234.82 o 
   4  11  23       51.07      -34.89    171.40 o 
  -4  12  23       42.21      153.15    145.49 o 
  -3  12  23       69.36       52.08     71.29 o 
  -2  12  23      375.94      363.46    134.00 o 
  -1  12  23      171.84      224.55    103.19 o 
   0  12  23        5.86       34.91    125.08 o 
   1  12  23      169.09      239.44    120.49 o 
   2  12  23      394.70      487.97    418.60 o 
   3  12  23       79.36      202.50    142.88 o 
   4  12  23       40.67      199.28    164.99 o 
  -3  13  23       27.99      111.45     77.54 o 
  -2  13  23       19.66       45.23    100.45 o 
  -1  13  23       16.07       13.73     87.29 o 
   0  13  23      137.72      112.69    114.24 o 
   1  13  23       16.43      -35.31    130.17 o 
   2  13  23       22.40      123.67    122.55 o 
   3  13  23       30.94      -15.84    113.56 o 
  -3  14  23        4.80       30.65     82.65 o 
  -2  14  23       11.65       79.53    107.10 o 
  -1  14  23       49.85       18.13    106.07 o 
   0  14  23       21.02      -60.78     87.53 o 
   1  14  23       45.94      135.56     77.99 o 
   2  14  23       14.27      -44.40     96.11 o 
   3  14  23        4.99      -13.67    112.41 o 
  -2  15  23        2.31      134.26     93.45 o 
  -1  15  23        0.57      -54.78     92.57 o 
   0  15  23        9.74       51.47    120.56 o 
   1  15  23        0.62       -5.29     90.21 o 
   2  15  23        3.29      -28.43     96.67 o 
  -1  16  23        5.21       41.97     86.66 o 
   0  16  23       35.19      -43.35     96.08 o 
   1  16  23        6.06      117.45    139.09 o 
   0   0  24      193.45      185.66     89.16 o 
   1   0  24     5341.78     5330.59    211.71 o 
   2   0  24       27.15      185.89     92.50 o 
   3   0  24     1327.65     1176.71    132.77 o 
   4   0  24       56.51       24.33    124.03 o 
   5   0  24       60.84      129.45    132.57 o 
  -5   1  24      363.64      381.34    189.64 o 
  -4   1  24       53.54       73.99    147.18 o 
  -3   1  24      453.83      461.90    108.34 o 
  -2   1  24      164.06      215.91     86.76 o 
  -1   1  24      810.35      907.04    107.39 o 
   0   1  24     2947.78     3143.62    369.44 o 
   1   1  24      870.33      802.22     84.01 o 
   2   1  24      173.36      197.47     81.02 o 
   3   1  24      478.90      349.66    171.10 o 
   4   1  24       54.47      -19.20    132.65 o 
   5   1  24      343.54      268.45    123.80 o 
  -5   2  24        1.64       70.17    103.33 o 
  -4   2  24      489.06      290.91    108.41 o 
  -3   2  24       43.05      118.46    114.55 o 
  -2   2  24     1602.99     1569.92    124.48 o 
  -1   2  24       59.33      134.05     77.35 o 
   0   2  24      525.01      441.39     89.27 o 
   1   2  24       63.85      274.64     78.44 o 
   2   2  24     1661.07     1689.74    128.24 o 
   3   2  24       45.20       57.19    107.46 o 
   4   2  24      489.12      409.28    182.26 o 
   5   2  24        3.28      -99.85    103.94 o 
  -5   3  24       20.64      157.29    111.66 o 
  -4   3  24      109.34      173.23     98.89 o 
  -3   3  24      111.17       64.03    104.47 o 
  -2   3  24      432.17      486.77     94.18 o 
  -1   3  24      165.35      193.65     80.91 o 
   0   3  24      431.99      669.28    103.74 o 
   1   3  24      175.32      199.37     89.46 o 
   2   3  24      463.70      576.70    138.41 o 
   3   3  24      101.08       89.86    120.00 o 
   4   3  24      117.19       94.01    137.38 o 
   5   3  24       18.03       54.40    158.06 o 
  -5   4  24      705.88      664.38    183.92 o 
  -4   4  24       89.79       68.71     87.67 o 
  -3   4  24      917.56      756.69    114.55 o 
  -2   4  24       94.62       89.92     78.20 o 
  -1   4  24      563.64      708.70     93.40 o 
   0   4  24      505.27      614.77    101.97 o 
   1   4  24      648.38      705.62     97.85 o 
   2   4  24      107.65      132.49    120.87 o 
   3   4  24      864.74      788.92    273.18 o 
   4   4  24       92.89      157.00    134.47 o 
   5   4  24      690.71      350.08    150.21 o 
  -5   5  24       40.35      -27.36     89.50 o 
  -4   5  24      166.41      269.15     96.88 o 
  -3   5  24       14.24      -47.75     68.83 o 
  -2   5  24      186.59      152.10     92.49 o 
  -1   5  24     1501.88     1650.99    241.31 o 
   0   5  24      440.26      390.69    111.86 o 
   1   5  24     1581.04     1350.14    308.85 o 
   2   5  24      207.27      203.99    112.59 o 
   3   5  24       30.11       57.96    100.52 o 
   4   5  24      166.25      287.01    118.83 o 
   5   5  24       38.01       95.25    134.57 o 
  -5   6  24       18.34       67.02     86.84 o 
  -4   6  24      170.74      196.77     86.30 o 
  -3   6  24       14.19       24.39     83.80 o 
  -2   6  24      137.42      100.74     74.68 o 
  -1   6  24       55.85        3.52    109.05 o 
   0   6  24     1610.55     2057.98    165.88 o 
   1   6  24       58.98       44.84    112.67 o 
   2   6  24      111.63      139.99    107.98 o 
   3   6  24       10.48       47.01    127.45 o 
   4   6  24      176.76      142.58    126.00 o 
   5   6  24       19.07       11.12    130.62 o 
  -5   7  24      109.53     5049.94   3466.39 o 
  -4   7  24      478.23      423.74    104.50 o 
  -3   7  24       73.85      101.65     75.02 o 
  -2   7  24      365.76      387.82     90.24 o 
  -1   7  24       80.92      193.13     83.67 o 
   0   7  24      569.45      277.71    118.48 o 
   1   7  24      109.26      111.99    130.17 o 
   2   7  24      330.05      311.19    157.55 o 
   3   7  24       70.69      -14.80    131.97 o 
   4   7  24      486.29      468.34    143.40 o 
   5   7  24      121.96      137.62    102.13 o 
  -4   8  24       20.22       53.79     78.26 o 
  -3   8  24     1146.04     1008.99    107.08 o 
  -2   8  24       72.92      -22.41     76.57 o 
  -1   8  24       42.34       41.41     93.69 o 
   0   8  24       96.13      152.66    125.63 o 
   1   8  24       66.86       52.31    104.34 o 
   2   8  24       68.47      -39.65    156.27 o 
   3   8  24     1095.47      707.61    256.43 o 
   4   8  24       21.37       -3.29    111.73 o 
  -4   9  24       72.68      136.40     77.27 o 
  -3   9  24      129.36      230.66     98.43 o 
  -2   9  24      121.51       38.43     66.68 o 
  -1   9  24      127.42      326.98    279.49 o 
   0   9  24       43.41        2.72    126.35 o 
   1   9  24      157.23      235.69    153.15 o 
   2   9  24      129.95      233.07    128.66 o 
   3   9  24      115.08      209.94    143.07 o 
   4   9  24       73.92      -14.77    109.11 o 
  -4  10  24      176.91      117.86     85.89 o 
  -3  10  24       26.99       12.62     77.36 o 
  -2  10  24      528.69      630.81    100.26 o 
  -1  10  24        3.59       74.48    131.23 o 
   0  10  24       18.85       93.28    113.32 o 
   1  10  24        4.50       74.40    110.91 o 
   2  10  24      499.86      612.91    152.66 o 
   3  10  24       19.17      119.38    131.25 o 
   4  10  24      167.39       -1.72    133.13 o 
  -4  11  24      247.44      246.42     93.35 o 
  -3  11  24       20.81       -3.93     80.74 o 
  -2  11  24       62.90       37.56     85.76 o 
  -1  11  24       12.79       30.61    112.71 o 
   0  11  24     1001.76     1226.35    379.04 o 
   1  11  24       13.00      -93.69    123.26 o 
   2  11  24       48.72       23.47    152.98 o 
   3  11  24       21.11       50.96    164.59 o 
   4  11  24      245.00      414.05    167.75 o 
  -3  12  24        1.59       45.49     68.82 o 
  -2  12  24      130.48       81.99    102.40 o 
  -1  12  24      205.15      252.69    179.95 o 
   0  12  24      164.30      225.78    139.83 o 
   1  12  24      187.95      323.96    123.14 o 
   2  12  24      123.50      174.34    143.84 o 
   3  12  24        5.36       32.53    151.54 o 
  -3  13  24      270.06      165.98     96.88 o 
  -2  13  24        1.12     -147.10    116.14 o 
  -1  13  24       62.28       32.48    109.13 o 
   0  13  24       22.34       93.30    133.64 o 
   1  13  24       60.74       97.96    149.61 o 
   2  13  24        1.34       -9.12    113.75 o 
   3  13  24      274.87      332.42    380.31 o 
  -2  14  24      158.02      150.24    103.85 o 
  -1  14  24       19.76       -6.06    113.58 o 
   0  14  24       63.28       13.59     95.42 o 
   1  14  24       18.00        5.75     89.21 o 
   2  14  24      163.06      249.81    135.02 o 
  -1  15  24       15.41       14.92    109.67 o 
   0  15  24       64.73       59.35    116.94 o 
   1  15  24       15.82      -22.46    145.69 o 
   1   0  25       27.38      245.61     82.25 o 
   2   0  25       17.40       88.67     89.85 o 
   3   0  25        7.26       53.92     95.64 o 
   4   0  25        3.16       32.60    114.60 o 
   5   0  25        0.12       10.12    144.56 o 
  -5   1  25       39.90       69.48    143.30 o 
  -4   1  25       29.15      -24.90    130.62 o 
  -3   1  25      173.38      233.83    102.58 o 
  -2   1  25      381.38      310.68    115.58 o 
  -1   1  25      398.21      396.17     87.66 o 
   0   1  25     2551.95     2935.31    176.63 o 
   1   1  25      395.43      510.29     87.07 o 
   2   1  25      346.34      330.61     80.13 o 
   3   1  25      183.96      355.71    137.00 o 
   4   1  25       32.93      -21.33    140.34 o 
   5   1  25       41.89       58.18    121.36 o 
  -5   2  25      287.81      462.76    192.21 o 
  -4   2  25        5.97       90.58    118.21 o 
  -3   2  25      631.48      450.97    109.27 o 
  -2   2  25      135.24      315.19    114.44 o 
  -1   2  25      192.28      268.38     81.96 o 
   0   2  25      354.21      500.26     91.14 o 
   1   2  25      174.20      239.35     89.11 o 
   2   2  25      148.78      282.82     94.61 o 
   3   2  25      617.23      712.37    141.86 o 
   4   2  25        4.79       43.30    121.97 o 
   5   2  25      278.84      395.54    193.99 o 
  -5   3  25      174.00      196.95    118.80 o 
  -4   3  25      238.96      277.78     96.96 o 
  -3   3  25      320.24      262.92     96.46 o 
  -2   3  25      367.67      442.60     91.04 o 
  -1   3  25     1687.42     1699.24    162.67 o 
   0   3  25     1972.27     1945.75    169.24 o 
   1   3  25     1769.87     1819.52    289.57 o 
   2   3  25      391.93      388.73    109.84 o 
   3   3  25      271.49      299.45    111.01 o 
   4   3  25      242.67      179.83    215.68 o 
   5   3  25      163.20      -45.65    140.38 o 
  -5   4  25       94.26       61.54     80.93 o 
  -4   4  25      409.41      341.85     96.95 o 
  -3   4  25      129.47      156.30    109.29 o 
  -2   4  25      140.25      154.60     84.25 o 
  -1   4  25      299.06      248.41     85.62 o 
   0   4  25     1925.27     2469.20    390.22 o 
   1   4  25      334.10      345.15    110.92 o 
   2   4  25      127.85      352.20    132.32 o 
   3   4  25       94.40      137.52    117.17 o 
   4   4  25      394.36      229.21    141.80 o 
   5   4  25       89.77      187.60    160.15 o 
  -5   5  25      217.91      159.10     86.92 o 
  -4   5  25      177.84      122.01     89.51 o 
  -3   5  25      304.99      675.34    274.09 o 
  -2   5  25     1133.61     1086.29    161.30 o 
  -1   5  25      227.54      290.17     97.69 o 
   0   5  25      651.45      659.21    191.47 o 
   1   5  25      216.22      372.02    124.62 o 
   2   5  25     1170.47     1128.60    151.31 o 
   3   5  25      275.76      119.94    103.47 o 
   4   5  25      200.58      149.26    128.03 o 
   5   5  25      211.16       97.10    123.39 o 
  -5   6  25      369.16      346.70    110.47 o 
  -4   6  25      112.25      150.58     94.03 o 
  -3   6  25      394.51      412.07     91.25 o 
  -2   6  25      611.23      530.38    108.53 o 
  -1   6  25      867.48      863.52    231.73 o 
   0   6  25      266.36      197.95     94.72 o 
   1   6  25      838.65     1080.86    193.38 o 
   2   6  25      589.82      534.00    208.29 o 
   3   6  25      355.21      551.66    143.45 o 
   4   6  25      113.27       70.04    115.15 o 
   5   6  25      348.58      251.70    144.01 o 
  -4   7  25      162.94      100.73     85.49 o 
  -3   7  25      347.74      179.49     81.24 o 
  -2   7  25      183.45      226.39     80.68 o 
  -1   7  25      245.26      380.11     98.06 o 
   0   7  25        1.33       82.91    119.20 o 
   1   7  25      253.95      469.99    139.11 o 
   2   7  25      173.41      136.86    205.47 o 
   3   7  25      343.48      207.36    112.41 o 
   4   7  25      158.25      183.41    136.72 o 
  -4   8  25      106.48       76.02     88.75 o 
  -3   8  25      161.60      157.23     75.13 o 
  -2   8  25       12.00       65.99     84.34 o 
  -1   8  25      306.11      213.31    111.68 o 
   0   8  25       93.60      214.05    143.38 o 
   1   8  25      306.90      183.60    158.25 o 
   2   8  25       18.90      154.35    135.57 o 
   3   8  25      164.33       27.58    105.61 o 
   4   8  25      109.55      108.13    105.35 o 
  -4   9  25       48.93       48.17     85.49 o 
  -3   9  25       20.07      -57.47     73.44 o 
  -2   9  25      240.35      255.01     83.01 o 
  -1   9  25       37.17       82.68    141.17 o 
   0   9  25       20.26       -8.38    101.57 o 
   1   9  25       48.31       26.80    131.78 o 
   2   9  25      244.29      308.96    165.50 o 
   3   9  25       19.91       28.06    127.48 o 
   4   9  25       51.79     -104.90     99.65 o 
  -4  10  25       77.64     5947.74   3079.57 o 
  -3  10  25      113.23       55.15     67.25 o 
  -2  10  25       15.03       92.99     94.46 o 
  -1  10  25       33.11      107.69    139.28 o 
   0  10  25       41.12      262.35    139.11 o 
   1  10  25       36.63       96.25    120.76 o 
   2  10  25       13.57       63.70    124.70 o 
   3  10  25      119.46      329.70    167.12 o 
   4  10  25       74.54       -4.04    132.92 o 
  -3  11  25      110.17      141.71     78.97 o 
  -2  11  25       14.53       22.67     91.37 o 
  -1  11  25      313.41      347.09    113.20 o 
   0  11  25       14.90       97.73    172.29 o 
   1  11  25      295.38      226.82    125.69 o 
   2  11  25       14.35       25.49    120.15 o 
   3  11  25      120.82      419.55    184.54 o 
  -3  12  25       62.34       34.99    100.62 o 
  -2  12  25       24.48        1.40    118.25 o 
  -1  12  25      236.82      156.95    100.87 o 
   0  12  25      201.77      201.50    186.33 o 
   1  12  25      224.45      297.23    131.45 o 
   2  12  25       27.25      168.88    145.89 o 
   3  12  25       59.15      -95.71    116.59 o 
  -2  13  25      200.69       92.23    102.10 o 
  -1  13  25       44.27       62.87     96.54 o 
   0  13  25       37.35        9.55    145.32 o 
   1  13  25       45.40      133.63    136.35 o 
   2  13  25      191.60      175.60    176.12 o 
  -2  14  25       88.71      149.01    129.36 o 
  -1  14  25       70.68       33.91    103.80 o 
   0  14  25      144.99      -79.05    264.18 o 
   1  14  25       86.37      -30.44    104.55 o 
   2  14  25       92.53      247.09    185.05 o 
  -1  15  25      207.72       56.86    100.09 o 
   0  15  25      161.65       37.14    101.97 o 
   1  15  25      203.63      200.85    155.14 o 
   0   0  26       45.28      332.59    110.55 o 
   1   0  26      249.77      269.99     80.55 o 
   2   0  26      532.80      428.30    118.00 o 
   3   0  26        1.58       67.16     92.30 o 
   4   0  26      158.52      289.83    149.67 o 
   5   0  26        0.21       -2.24    102.36 o 
  -5   1  26       25.47      -16.52    129.91 o 
  -4   1  26      184.68      153.26    117.69 o 
  -3   1  26       54.86      112.93     85.14 o 
  -2   1  26      236.61      315.12    109.96 o 
  -1   1  26      379.38      274.95     80.98 o 
   0   1  26      328.24      580.83     93.99 o 
   1   1  26      376.51      334.64     77.23 o 
   2   1  26      229.83      392.30     94.54 o 
   3   1  26       61.00      204.25    168.17 o 
   4   1  26      179.91      222.64    138.82 o 
   5   1  26       25.63      -25.75    129.01 o 
  -5   2  26      118.00      -26.01    123.62 o 
  -4   2  26      106.61      140.00    126.30 o 
  -3   2  26       23.89      250.84    174.84 o 
  -2   2  26      175.36      209.60    107.34 o 
  -1   2  26      514.95      710.94    108.57 o 
   0   2  26     1736.05     1863.83    145.16 o 
   1   2  26      496.57      577.24    100.29 o 
   2   2  26      184.21      262.40     83.70 o 
   3   2  26       21.50      101.01    125.19 o 
   4   2  26       91.79       14.05    118.12 o 
   5   2  26      115.63       -7.15    126.35 o 
  -5   3  26      355.30      -25.52    224.62 o 
  -4   3  26      116.51       56.61    102.96 o 
  -3   3  26       79.56      158.31     98.67 o 
  -2   3  26      612.24      615.34    101.40 o 
  -1   3  26      830.01     1020.38    144.22 o 
   0   3  26      191.57      503.32    111.35 o 
   1   3  26      779.51      878.05    108.01 o 
   2   3  26      619.74      309.95    185.56 o 
   3   3  26       91.92       55.48    105.87 o 
   4   3  26      111.60       93.94    139.19 o 
   5   3  26      359.17      243.01    168.40 o 
  -5   4  26      338.29      326.92    154.54 o 
  -4   4  26      134.35      151.59    106.33 o 
  -3   4  26       40.19       54.76     96.92 o 
  -2   4  26      815.57      701.37    166.89 o 
  -1   4  26     1298.43     1505.19    180.00 o 
   0   4  26        2.18       79.60    103.74 o 
   1   4  26     1267.03     1264.44    198.69 o 
   2   4  26      835.56     1007.98    159.12 o 
   3   4  26       30.39       73.28    110.17 o 
   4   4  26      129.97       77.46    181.22 o 
   5   4  26      331.35      223.34    162.44 o 
  -4   5  26      271.17      325.11     98.36 o 
  -3   5  26      392.40      423.50    103.81 o 
  -2   5  26       60.32      -29.47     76.46 o 
  -1   5  26       33.15      -24.56     83.79 o 
   0   5  26       41.15       68.84     87.40 o 
   1   5  26       52.14       29.01    148.10 o 
   2   5  26       61.06      -29.80     97.29 o 
   3   5  26      364.74      353.57    121.70 o 
   4   5  26      259.47      206.04    131.56 o 
  -4   6  26      248.79      132.03     87.52 o 
  -3   6  26      529.31      510.55    152.19 o 
  -2   6  26        9.18       12.91     85.42 o 
  -1   6  26      260.70      363.52    160.28 o 
   0   6  26        1.94      137.72    136.44 o 
   1   6  26      292.89      291.73    182.50 o 
   2   6  26        7.44     -127.24    116.35 o 
   3   6  26      521.40      477.80    152.33 o 
   4   6  26      229.93       80.97    102.62 o 
  -4   7  26       86.74       73.97     91.64 o 
  -3   7  26       74.03       28.46     90.63 o 
  -2   7  26       55.84      194.72     82.03 o 
  -1   7  26      184.03       81.60     88.77 o 
   0   7  26       65.75      102.01    100.87 o 
   1   7  26      202.01      201.90    140.91 o 
   2   7  26       51.15      143.10    130.19 o 
   3   7  26       62.98        4.56    106.82 o 
   4   7  26       90.70       26.45    128.03 o 
  -4   8  26       77.69       -1.37     84.60 o 
  -3   8  26       13.17       91.93     87.01 o 
  -2   8  26      327.97      196.60    112.01 o 
  -1   8  26       79.63       78.81    136.77 o 
   0   8  26      180.06       83.21    109.14 o 
   1   8  26       86.00      104.47    120.84 o 
   2   8  26      310.57      228.36    153.93 o 
   3   8  26       11.71      -24.39    124.64 o 
   4   8  26       75.84       30.44    123.98 o 
  -4   9  26       22.39       99.88     79.30 o 
  -3   9  26       33.44       89.58     71.64 o 
  -2   9  26       16.86      -32.92    101.66 o 
  -1   9  26      182.26      280.60    155.27 o 
   0   9  26        7.17       67.93    103.59 o 
   1   9  26      185.80      136.91    112.63 o 
   2   9  26       20.27       41.29    128.82 o 
   3   9  26       27.35      158.76    168.40 o 
   4   9  26       18.79      -10.84    105.86 o 
  -3  10  26       87.62       83.80     71.41 o 
  -2  10  26      116.68      251.64    112.30 o 
  -1  10  26      177.07       75.04    135.92 o 
   0  10  26       48.96      -34.67    126.35 o 
   1  10  26      179.44       -2.16    126.23 o 
   2  10  26      109.53       85.72    142.94 o 
   3  10  26       81.57      -42.36    120.15 o 
  -3  11  26       89.30      -36.76     69.04 o 
  -2  11  26       18.21      152.72    114.34 o 
  -1  11  26       83.54      128.12    102.10 o 
   0  11  26        1.29       24.15    103.10 o 
   1  11  26       83.77      137.36    117.84 o 
   2  11  26       19.00       64.84    169.74 o 
   3  11  26       90.68       23.15    136.95 o 
  -3  12  26       55.08       43.65     93.54 o 
  -2  12  26       28.43      121.82    248.86 o 
  -1  12  26      259.05      202.16    109.67 o 
   0  12  26       47.11       38.03    149.93 o 
   1  12  26      242.82      186.56    146.69 o 
   2  12  26       25.65       17.38    120.25 o 
   3  12  26       53.90      139.86    157.57 o 
  -2  13  26       85.73      160.68    124.18 o 
  -1  13  26      198.10      173.43    115.47 o 
   0  13  26      520.69      440.47    158.15 o 
   1  13  26      197.87      263.79    181.22 o 
   2  13  26       90.24      182.25    148.22 o 
  -1  14  26      243.36      183.52    156.98 o 
   0  14  26      441.36      446.52    477.31 o 
   1  14  26      240.29      217.72    121.55 o 
   1   0  27     4066.19     3734.81    291.43 o 
   2   0  27      214.57      221.24     95.55 o 
   3   0  27      389.20      337.99    140.91 o 
   4   0  27        3.46      -26.49    136.63 o 
  -4   1  27       12.13       25.01    178.67 o 
  -3   1  27      192.87      128.14    102.38 o 
  -2   1  27      896.44      943.53    142.32 o 
  -1   1  27      633.82      620.41    106.57 o 
   0   1  27       14.36       98.46     76.87 o 
   1   1  27      604.48      535.80     87.26 o 
   2   1  27      920.60      849.32    117.52 o 
   3   1  27      213.91      173.27    146.37 o 
   4   1  27       12.67       22.02    155.72 o 
  -4   2  27      549.88      214.48    137.38 o 
  -3   2  27       35.30      -36.17     85.77 o 
  -2   2  27      521.78      564.10    123.95 o 
  -1   2  27      522.31      580.56     93.94 o 
   0   2  27      496.82      442.72     97.13 o 
   1   2  27      489.92      627.06    100.99 o 
   2   2  27      528.52      431.31    120.93 o 
   3   2  27       31.00       80.94    142.60 o 
   4   2  27      491.78      242.00    160.80 o 
  -4   3  27      409.52      359.54    115.82 o 
  -3   3  27       94.32       38.50     89.77 o 
  -2   3  27      405.48      429.04    117.02 o 
  -1   3  27        5.53       43.34     75.79 o 
   0   3  27      403.30      330.79    106.85 o 
   1   3  27        8.71       63.21     84.83 o 
   2   3  27      443.44      534.88    139.73 o 
   3   3  27       96.17       88.67    114.28 o 
   4   3  27      383.59      175.37    129.01 o 
  -4   4  27       66.09       94.15     87.56 o 
  -3   4  27      291.27      192.09     91.55 o 
  -2   4  27       35.00       60.29     72.73 o 
  -1   4  27      148.33      120.78     75.47 o 
   0   4  27      408.99      342.87     90.53 o 
   1   4  27      120.97      281.31    135.57 o 
   2   4  27       40.58      156.34    108.44 o 
   3   4  27      254.35      299.35    118.59 o 
   4   4  27       62.43        5.85    158.25 o 
  -4   5  27      107.10      144.69    115.94 o 
  -3   5  27       43.89      325.95    343.30 o 
  -2   5  27        6.74       -5.55     75.30 o 
  -1   5  27      145.68      159.71    115.63 o 
   0   5  27        0.58       70.40    107.34 o 
   1   5  27      143.12      351.90    188.88 o 
   2   5  27        5.49     -100.20     94.66 o 
   3   5  27       38.16        6.55    103.17 o 
   4   5  27       97.77       98.20    128.27 o 
  -4   6  27      204.50      210.97    112.80 o 
  -3   6  27      110.26      -28.08    106.41 o 
  -2   6  27       73.70       77.66     89.57 o 
  -1   6  27        3.22      109.76    188.88 o 
   0   6  27       86.52       -8.52    119.96 o 
   1   6  27        2.56       69.19    133.41 o 
   2   6  27       61.67     -152.82    160.00 o 
   3   6  27      107.99       57.32    118.73 o 
   4   6  27      194.98      211.01    120.42 o 
  -4   7  27       19.66       10.75     85.34 o 
  -3   7  27      103.86       95.82    102.13 o 
  -2   7  27      110.23      178.09     92.84 o 
  -1   7  27       76.26       -0.17     87.95 o 
   0   7  27       23.29       73.39    115.47 o 
   1   7  27       75.04      228.34    129.91 o 
   2   7  27      112.06      176.92    132.11 o 
   3   7  27      113.20      108.17    122.14 o 
   4   7  27       17.47       52.01    120.54 o 
  -4   8  27       18.38      -52.66     90.28 o 
  -3   8  27      206.64      288.66    105.14 o 
  -2   8  27       23.28       11.36     73.51 o 
  -1   8  27      275.55      371.33    150.59 o 
   0   8  27      185.05      154.75    107.70 o 
   1   8  27      274.15      192.17    167.19 o 
   2   8  27       26.69      107.36    144.12 o 
   3   8  27      198.94      269.98    176.24 o 
   4   8  27       17.79      -15.42    131.18 o 
  -3   9  27      144.82      103.76    102.48 o 
  -2   9  27       91.74       -1.57    123.23 o 
  -1   9  27      287.17      316.92    157.71 o 
   0   9  27        4.23        7.86    100.11 o 
   1   9  27      301.36      259.77    156.98 o 
   2   9  27       87.10      245.86    132.92 o 
   3   9  27      169.16       18.15    164.63 o 
  -3  10  27       97.92       62.20     86.84 o 
  -2  10  27       15.55       90.77    106.34 o 
  -1  10  27       18.57      102.38    139.28 o 
   0  10  27      255.35      187.72    115.24 o 
   1  10  27       20.34      131.35    113.93 o 
   2  10  27       15.72      -12.73    138.48 o 
   3  10  27      106.19      120.30    133.28 o 
  -3  11  27        4.80        3.48    102.36 o 
  -2  11  27      918.34      723.60    150.21 o 
  -1  11  27       85.60      209.30    110.33 o 
   0  11  27       22.72      -25.18    140.19 o 
   1  11  27       88.17      100.47    113.88 o 
   2  11  27      904.96     1674.40    431.36 o 
   3  11  27        3.98       53.36    181.22 o 
  -2  12  27       27.70       26.38    100.45 o 
  -1  12  27      141.93      115.49    109.67 o 
   0  12  27       36.58       52.86    129.85 o 
   1  12  27      157.35      120.57    132.63 o 
   2  12  27       30.36       38.97    144.21 o 
  -1  13  27       73.50      -13.58    135.28 o 
   0  13  27       14.46       42.16    162.08 o 
   1  13  27       75.08      -46.33    108.37 o 
   0   0  28     1736.06     1641.35    171.47 o 
   1   0  28       45.31      289.15     84.82 o 
   2   0  28        7.24       36.76     79.98 o 
   3   0  28       13.84      -12.86    134.44 o 
   4   0  28      775.23      653.54    163.77 o 
  -4   1  28       33.29       72.24    130.50 o 
  -3   1  28      145.44       61.61     92.42 o 
  -2   1  28     1128.40      980.49    173.18 o 
  -1   1  28      169.87      291.37     85.82 o 
   0   1  28     1308.94     1075.03    113.10 o 
   1   1  28      165.68      269.85     91.19 o 
   2   1  28     1169.02      995.38    135.58 o 
   3   1  28      142.49      104.10    144.88 o 
   4   1  28       31.74      -19.34    118.96 o 
  -4   2  28       26.41       93.46    115.29 o 
  -3   2  28      223.55      249.18    103.83 o 
  -2   2  28        6.27      366.06    270.38 o 
  -1   2  28     2830.84     2895.00    369.15 o 
   0   2  28      126.14      200.12     93.47 o 
   1   2  28     2823.66     2617.49    172.42 o 
   2   2  28        6.33     -100.44    109.97 o 
   3   2  28      250.67      211.49    182.50 o 
   4   2  28       26.83      -40.96    133.69 o 
  -4   3  28       44.09      159.09    148.24 o 
  -3   3  28      145.44      161.19    110.60 o 
  -2   3  28      230.34      289.49    100.45 o 
  -1   3  28       69.37       16.91     80.65 o 
   0   3  28      214.16      257.68     98.68 o 
   1   3  28       66.87       42.59     85.54 o 
   2   3  28      250.73      781.89    154.48 o 
   3   3  28      131.76      130.12    128.89 o 
   4   3  28       46.58      -94.44    112.53 o 
  -4   4  28       27.85      -38.78    109.14 o 
  -3   4  28      150.45       96.34     84.29 o 
  -2   4  28      145.34       76.66     87.74 o 
  -1   4  28       64.32      113.42     86.93 o 
   0   4  28       14.08       76.53     99.13 o 
   1   4  28       60.75      -26.40    107.08 o 
   2   4  28      167.96      132.19    107.88 o 
   3   4  28      146.56       93.99    102.52 o 
   4   4  28       26.49      170.04    166.00 o 
  -4   5  28      114.82      101.72     94.79 o 
  -3   5  28       42.69        3.31     95.91 o 
  -2   5  28       96.56      143.70     82.30 o 
  -1   5  28       47.33       51.66     85.11 o 
   0   5  28       44.99       58.32     97.12 o 
   1   5  28       42.65      -15.84    110.16 o 
   2   5  28       94.56       36.81    106.45 o 
   3   5  28       44.80       20.48    114.40 o 
   4   5  28      122.22        5.67    103.91 o 
  -4   6  28       45.01       37.82    111.19 o 
  -3   6  28       91.89       -7.08    106.13 o 
  -2   6  28       42.19        6.45     88.96 o 
  -1   6  28      225.35      314.37    112.43 o 
   0   6  28       24.94      115.56    186.33 o 
   1   6  28      229.07      250.09    145.24 o 
   2   6  28       44.56      -12.40    181.22 o 
   3   6  28      106.70     -166.89    120.61 o 
   4   6  28       41.46       29.96    106.71 o 
  -3   7  28       41.02       60.47     86.61 o 
  -2   7  28       13.78      122.19     89.60 o 
  -1   7  28      140.38       29.75    107.53 o 
   0   7  28       45.51      198.79    139.11 o 
   1   7  28      147.28      146.56    141.67 o 
   2   7  28       15.96        8.59    123.30 o 
   3   7  28       44.90       89.69    167.77 o 
  -3   8  28       33.96      -11.76     81.92 o 
  -2   8  28      166.21      132.38     95.13 o 
  -1   8  28       17.57      105.67    113.79 o 
   0   8  28      664.03      778.95    185.05 o 
   1   8  28       21.13       64.91    119.17 o 
   2   8  28      177.16      222.30    138.35 o 
   3   8  28       35.75       30.14    158.06 o 
  -3   9  28       86.21       36.95     82.84 o 
  -2   9  28      566.20      619.30    316.50 o 
  -1   9  28       60.45       32.56    131.91 o 
   0   9  28      112.52      228.51    149.06 o 
   1   9  28       60.75       93.88    118.75 o 
   2   9  28      584.16      920.24    192.57 o 
   3   9  28       89.59       22.08    137.19 o 
  -3  10  28      126.52       10.17     93.47 o 
  -2  10  28       26.41        0.43    121.24 o 
  -1  10  28      223.23      343.85    140.90 o 
   0  10  28      141.74      191.16    154.20 o 
   1  10  28      237.94      288.43    322.88 o 
   2  10  28       28.48       32.52    117.84 o 
   3  10  28      127.35       54.24    155.78 o 
  -2  11  28       84.60      137.47    104.14 o 
  -1  11  28      274.73      270.68    124.76 o 
   0  11  28        1.95       30.22    131.21 o 
   1  11  28      264.52      239.88    145.70 o 
   2  11  28       85.47      154.58    163.90 o 
  -1  12  28       41.57       15.27    100.45 o 
   0  12  28       58.44       68.79    168.46 o 
   1  12  28       47.92       96.82    120.53 o 
   0  13  28       21.20      160.33    160.40 o 
   1   0  29     1643.42     1762.41    251.24 o 
   2   0  29        4.74      -45.78    107.10 o 
   3   0  29       11.79       96.18    168.62 o 
   4   0  29        0.05      -39.78    160.36 o 
  -4   1  29        0.79       16.14    145.08 o 
  -3   1  29      456.48      572.06    158.80 o 
  -2   1  29      120.00       78.56    100.94 o 
  -1   1  29       73.95      205.14     90.15 o 
   0   1  29      103.19      162.80     93.72 o 
   1   1  29       80.47       84.49     76.26 o 
   2   1  29      101.54       17.87    140.78 o 
   3   1  29      437.39      332.38    138.83 o 
   4   1  29        0.65      -17.08    136.58 o 
  -4   2  29       33.20       80.38    117.27 o 
  -3   2  29       57.06       67.13     99.69 o 
  -2   2  29      466.06      508.62    125.38 o 
  -1   2  29       32.54       92.63     75.05 o 
   0   2  29       84.36      280.08    133.41 o 
   1   2  29       26.81       64.72     80.19 o 
   2   2  29      449.55      595.70    143.58 o 
   3   2  29       54.58      159.07    133.07 o 
   4   2  29       22.09      179.33    172.99 o 
  -4   3  29      493.39      411.98    165.31 o 
  -3   3  29       88.55      122.62     81.73 o 
  -2   3  29      383.59      264.55    123.72 o 
  -1   3  29        1.03       17.68     84.18 o 
   0   3  29      645.40      798.50    120.38 o 
   1   3  29        3.08       21.57    110.98 o 
   2   3  29      386.89      543.39    164.49 o 
   3   3  29       83.70      -48.63    112.67 o 
   4   3  29      500.09      289.27    159.54 o 
  -4   4  29       24.79       89.56    103.79 o 
  -3   4  29      436.74      389.97    167.72 o 
  -2   4  29      142.25      260.09    200.28 o 
  -1   4  29      331.87      237.10    101.93 o 
   0   4  29      330.21      257.36    104.61 o 
   1   4  29      310.89      164.32    121.73 o 
   2   4  29      141.79      -55.22    100.81 o 
   3   4  29      421.41      258.76    119.51 o 
   4   4  29       26.40       31.61    155.70 o 
  -3   5  29       27.51       68.86    123.95 o 
  -2   5  29       10.70       -6.12     87.53 o 
  -1   5  29      153.58      120.29     93.09 o 
   0   5  29      409.16      444.14    278.22 o 
   1   5  29      152.95       98.76    126.07 o 
   2   5  29        5.44      -60.26    102.38 o 
   3   5  29       24.20       -2.37    126.99 o 
  -3   6  29       31.47        5.10     85.40 o 
  -2   6  29      174.03      220.57     94.72 o 
  -1   6  29       79.17      137.36    107.80 o 
   0   6  29        7.04      114.74    107.36 o 
   1   6  29       73.45      133.52    129.13 o 
   2   6  29      182.73       45.20    136.51 o 
   3   6  29       28.81      101.75    140.86 o 
  -3   7  29      137.14      104.94     84.80 o 
  -2   7  29      105.11       87.09     96.22 o 
  -1   7  29      185.43      222.05    142.94 o 
   0   7  29      497.04      404.86    229.72 o 
   1   7  29      180.76       81.07    116.23 o 
   2   7  29      116.53      270.80    177.75 o 
   3   7  29      145.53       63.46    113.13 o 
  -3   8  29        6.43       65.40     84.72 o 
  -2   8  29       12.65       45.40     88.34 o 
  -1   8  29      167.93      311.49    124.11 o 
   0   8  29       32.49       45.79    200.37 o 
   1   8  29      180.69      270.28    126.70 o 
   2   8  29       12.42       31.10    120.43 o 
   3   8  29       12.44       -5.55    158.69 o 
  -2   9  29      159.12      119.28    104.19 o 
  -1   9  29      129.35      229.16    121.35 o 
   0   9  29       13.20      152.25    176.12 o 
   1   9  29      116.83      137.85    139.26 o 
   2   9  29      163.58      182.01    136.81 o 
  -2  10  29      142.44      179.81    132.00 o 
  -1  10  29       31.47       23.53    125.66 o 
   0  10  29      344.92      343.16    130.17 o 
   1  10  29       29.71       -6.04    100.17 o 
   2  10  29      149.77      236.55    285.87 o 
  -1  11  29       14.06       82.23    171.01 o 
   0  11  29       51.37       19.90    141.03 o 
   1  11  29       14.82      -53.60    107.20 o 
   0  12  29       19.19       10.21    114.68 o 
   0   0  30        0.20      154.62    125.07 o 
   1   0  30        3.58       61.55     99.29 o 
   2   0  30      134.58       38.50     98.27 o 
   3   0  30        7.33      -33.93    120.20 o 
   4   0  30        2.98      -45.94    116.28 o 
  -3   1  30       20.61      -15.12    161.66 o 
  -2   1  30       34.70      -61.67     95.30 o 
  -1   1  30      385.97      307.29    157.85 o 
   0   1  30       13.53       66.52     83.89 o 
   1   1  30      377.26      404.47    101.23 o 
   2   1  30       30.53      102.45    130.61 o 
   3   1  30       23.63       24.00    135.23 o 
  -3   2  30      305.30      199.85    105.61 o 
  -2   2  30       99.08       34.45     93.68 o 
  -1   2  30       65.56       36.85     84.29 o 
   0   2  30      914.70     1015.27    141.39 o 
   1   2  30       53.72      121.15     95.93 o 
   2   2  30       97.67       41.27    108.91 o 
   3   2  30      280.05      283.52    138.57 o 
  -3   3  30      166.44      116.29     87.43 o 
  -2   3  30      117.11       59.67     97.82 o 
  -1   3  30      554.16      347.08    134.86 o 
   0   3  30      127.27      128.36     87.88 o 
   1   3  30      520.85      666.95    153.15 o 
   2   3  30      113.36      105.01    150.49 o 
   3   3  30      139.05      137.00    121.84 o 
  -3   4  30      127.39      194.12    116.07 o 
  -2   4  30      236.58      223.22     94.05 o 
  -1   4  30      310.42      361.41    100.11 o 
   0   4  30        1.82      110.14     92.55 o 
   1   4  30      296.08      218.11    125.60 o 
   2   4  30      218.72      208.97    121.75 o 
   3   4  30      114.98       99.48    116.63 o 
  -3   5  30       61.01       15.65     91.36 o 
  -2   5  30       49.38      -10.09     88.33 o 
  -1   5  30      268.04      413.72    125.03 o 
   0   5  30      846.58      811.63    162.49 o 
   1   5  30      280.37      523.24    158.25 o 
   2   5  30       38.76       97.03    125.94 o 
   3   5  30       49.41        2.99    162.54 o 
  -3   6  30      115.68       34.91     86.47 o 
  -2   6  30       15.59       40.10    108.91 o 
  -1   6  30      457.22      309.27    123.05 o 
   0   6  30      743.56      624.43    260.35 o 
   1   6  30      439.81      602.03    149.93 o 
   2   6  30       12.16      -98.66    117.51 o 
   3   6  30      109.18      204.60    147.17 o 
  -3   7  30       31.84      -42.24     82.57 o 
  -2   7  30      131.86       70.07    102.84 o 
  -1   7  30      288.63      341.96    188.88 o 
   0   7  30       45.52      111.51    129.19 o 
   1   7  30      297.86      449.23    187.60 o 
   2   7  30      140.91      101.59    259.07 o 
   3   7  30       34.48       97.95    142.12 o 
  -2   8  30      222.33      179.05    135.28 o 
  -1   8  30      109.95       92.33    117.09 o 
   0   8  30       11.59       42.26    108.61 o 
   1   8  30      108.40      130.86    121.49 o 
   2   8  30      223.84      116.41    188.88 o 
  -2   9  30       62.12      -12.68     96.75 o 
  -1   9  30       34.94      -30.50    114.59 o 
   0   9  30        5.14      -11.03    112.45 o 
   1   9  30       33.00       30.99    103.80 o 
   2   9  30       57.52       74.09    129.29 o 
  -1  10  30       36.14       90.64    137.18 o 
   0  10  30       28.62       -1.28    142.94 o 
   1  10  30       35.34      -32.21    114.49 o 
   0  11  30       32.48       82.93    113.44 o 
   1   0  31     2063.88     1722.13    160.93 o 
   2   0  31      517.82      556.42    193.99 o 
   3   0  31        0.16      -95.67    154.52 o 
  -3   1  31       37.01       90.91    131.42 o 
  -2   1  31      357.53      340.73    132.21 o 
  -1   1  31      367.14      465.26    123.44 o 
   0   1  31       25.62       71.98     90.14 o 
   1   1  31      367.82      426.46    107.74 o 
   2   1  31      333.82      201.67    146.76 o 
   3   1  31       34.35       30.73    140.22 o 
  -3   2  31      166.34      125.60    148.22 o 
  -2   2  31      136.67       61.80    102.40 o 
  -1   2  31       72.74       37.44     95.89 o 
   0   2  31        1.50      131.13    109.30 o 
   1   2  31       55.20       52.83    111.86 o 
   2   2  31      143.37       25.71    110.03 o 
   3   2  31      179.80       69.69    144.88 o 
  -3   3  31      177.06       96.36     99.69 o 
  -2   3  31       36.11       41.02    105.09 o 
  -1   3  31      388.32      350.52    116.21 o 
   0   3  31       40.95      150.71     99.82 o 
   1   3  31      365.36      324.46    132.91 o 
   2   3  31       35.21     -134.74    115.14 o 
   3   3  31      153.04      174.59    155.19 o 
  -3   4  31       79.47       71.67     95.66 o 
  -2   4  31        0.31      -77.76    110.67 o 
  -1   4  31      166.83      199.65    107.59 o 
   0   4  31     1229.62     1121.71    191.52 o 
   1   4  31      181.03      234.36    146.42 o 
   2   4  31        0.69     -114.73    143.82 o 
   3   4  31       64.08     -121.18    140.16 o 
  -3   5  31       85.15       32.70     95.63 o 
  -2   5  31      165.91      158.15    133.69 o 
  -1   5  31      314.57      365.09    101.18 o 
   0   5  31      109.26      -18.85    133.63 o 
   1   5  31      301.06      550.48    185.09 o 
   2   5  31      171.37       95.45    136.74 o 
   3   5  31       85.99      -12.20    111.97 o 
  -2   6  31        1.54      103.83    112.71 o 
  -1   6  31      201.22      186.52    129.40 o 
   0   6  31        0.70      -42.03    103.85 o 
   1   6  31      205.73       83.09    137.92 o 
   2   6  31        3.56       83.16    132.18 o 
  -2   7  31      161.67      128.47    123.79 o 
  -1   7  31      120.46       98.69    121.00 o 
   0   7  31       77.41      346.20    537.29 o 
   1   7  31      110.04      318.83    315.23 o 
   2   7  31      149.00      -72.50    122.69 o 
  -2   8  31       62.83      178.67    127.62 o 
  -1   8  31       19.24      -17.46    145.42 o 
   0   8  31        9.17     -114.52    113.61 o 
   1   8  31       17.11      -26.28    152.47 o 
   2   8  31       54.69       37.46    162.47 o 
  -1   9  31      152.48      175.80    125.79 o 
   0   9  31      220.56       93.43    139.77 o 
   1   9  31      156.76      330.55    165.05 o 
   0  10  31      204.97      306.10    167.34 o 
   0   0  32      504.43      477.93    154.37 o 
   1   0  32       60.54       51.57    109.43 o 
   2   0  32        0.70     -102.96    157.61 o 
   3   0  32      588.61      367.78    147.06 o 
  -3   1  32       14.79     -119.49    162.08 o 
  -2   1  32      119.21       87.01     91.38 o 
  -1   1  32      654.83      693.23    147.09 o 
   0   1  32       26.32      148.23     96.29 o 
   1   1  32      612.10      847.57    131.55 o 
   2   1  32      110.91      138.33    157.85 o 
   3   1  32       12.17       17.11    121.96 o 
  -3   2  32       38.33     -142.94    209.30 o 
  -2   2  32      658.58      752.57    145.19 o 
  -1   2  32       80.30       46.40    122.65 o 
   0   2  32       14.08      -40.56     86.22 o 
   1   2  32       76.93      193.99    155.70 o 
   2   2  32      602.36      404.84    172.43 o 
   3   2  32       33.79     -145.49    229.72 o 
  -2   3  32       44.81       36.12    101.70 o 
  -1   3  32      218.79      190.44    133.13 o 
   0   3  32      327.37      204.83    119.10 o 
   1   3  32      213.81      288.41    130.50 o 
   2   3  32       37.33      -70.18     99.17 o 
  -2   4  32       34.06       86.92    132.93 o 
  -1   4  32        4.27       86.86     93.39 o 
   0   4  32        0.12      207.21    302.46 o 
   1   4  32        3.36      -82.55    150.62 o 
   2   4  32       35.31      -68.21    124.70 o 
  -2   5  32       31.56       -1.15    149.32 o 
  -1   5  32       78.24      139.30    128.49 o 
   0   5  32       35.49       63.17    105.06 o 
   1   5  32       80.02       56.15    156.51 o 
   2   5  32       28.36      149.51    134.01 o 
  -2   6  32      161.94      100.45    131.74 o 
  -1   6  32       67.37      198.76    126.12 o 
   0   6  32      230.01      265.39    155.70 o 
   1   6  32       64.17      152.11    124.44 o 
   2   6  32      148.75      186.61    138.37 o 
  -1   7  32       67.03      140.15    151.10 o 
   0   7  32       89.37       91.77    131.86 o 
   1   7  32       62.25       18.08    111.40 o 
  -1   8  32      177.44      155.72    121.73 o 
   0   8  32       17.59      188.61    126.44 o 
   1   8  32      188.35      140.84    118.71 o 
   1   0  33      100.13       62.59     97.36 o 
   2   0  33      506.04      562.09    162.42 o 
  -2   1  33      103.27      -51.87    168.46 o 
  -1   1  33      365.07      352.10    120.59 o 
   0   1  33       10.17       30.40     94.42 o 
   1   1  33      388.35      464.02    165.93 o 
   2   1  33      104.86      -16.87    165.81 o 
  -2   2  33       12.14        6.64    117.55 o 
  -1   2  33      279.59      188.03    178.67 o 
   0   2  33       60.12       96.94     95.07 o 
   1   2  33      321.79      302.76    270.56 o 
   2   2  33       11.25      -43.39    206.75 o 
  -2   3  33      174.62     7645.46   7365.08 o 
  -1   3  33      187.14      190.96    135.50 o 
   0   3  33        1.20      -72.03    115.34 o 
   1   3  33      198.93      298.35    153.36 o 
   2   3  33      165.58       15.89    112.67 o 
  -2   4  33        9.29       28.73     91.08 o 
  -1   4  33        4.34       57.74    133.06 o 
   0   4  33       59.38       91.22    111.43 o 
   1   4  33        6.09      -37.64    152.36 o 
   2   4  33        9.35     8700.65   6097.79 o 
  -1   5  33       31.31       77.80    121.24 o 
   0   5  33       23.00      -21.31    125.63 o 
   1   5  33       29.18       -1.46    123.79 o 
  -1   6  33      203.99      221.59    340.75 o 
   0   6  33        5.94      120.61    165.91 o 
   1   6  33      212.26      370.10    324.16 o 
   0   7  33      213.16      390.27    246.31 o 
   0   0  34       57.51      -43.39    122.52 o 
   1   0  34      165.62      160.24    116.97 o 
  -1   1  34       68.27      -85.23    120.79 o 
   0   1  34        3.11      116.66     94.90 o 
   1   1  34       85.69       38.29    196.54 o 
  -1   2  34       27.08       35.19    123.59 o 
   0   2  34      174.28       93.86     92.55 o 
   1   2  34       31.92      104.31    116.61 o 
  -1   3  34       78.42       71.47    165.91 o 
   0   3  34       32.94       68.02    128.81 o 
   1   3  34       68.95      100.03    163.78 o 
   0   4  34        3.95      104.62    123.57 o 
                                                 
